# Supplementary material for: Structural analyses of the PKA RIIβ holoenzyme containing the oncogenic DnaJB1-PKAc fusion protein reveal protomer asymmetry and fusion-induced allosteric perturbations in fibrolamellar hepatocellular carcinoma
Source: PLoS Biol. 2020 Dec 28;18(12):e3001018. doi: 10.1371/journal.pbio.3001018 (PMC7793292; doi:10.1371/journal.pbio.3001018)
Supplement: S1 Data — (XLSX) [file pbio.3001018.s015.xlsx]

## Sheet: Fig2A
WT holoenzyme
C		C'
14	0.583095	14	0.806759
15	0.450162	15	0.699473
16	0.412391	16	0.598881
17	0.387707	17	0.518591
18	0.347348	18	0.418564
19	0.315312	19	0.324125
20	0.317274	20	0.299984
21	0.309074	21	0.275392
22	0.275295	22	0.23895
23	0.264308	23	0.228659
24	0.284869	24	0.249645
25	0.275517	25	0.238789
26	0.253262	26	0.210304
27	0.265801	27	0.228534
28	0.281059	28	0.24531
29	0.26261	29	0.222256
30	0.249464	30	0.220048
31	0.274345	31	0.256298
32	0.288153	32	0.275444
33	0.319583	33	0.355935
34	0.373564	34	0.372087
35	0.389359	35	0.469277
36	0.400466	36	0.49899
37	0.324573	37	0.403472
38	0.294626	38	0.358784
39	0.284697	39	0.334038
40	0.273356	40	0.292548
41	0.268503	41	0.294159
42	0.25993	42	0.291565
43	0.249568	43	0.259261
44	0.258557	44	0.252078
45	0.247063	45	0.226913
46	0.252626	46	0.216745
47	0.244738	47	0.197577
48	0.233525	48	0.181549
49	0.22763	49	0.161848
50	0.227052	50	0.15632
51	0.22856	51	0.164566
52	0.260416	52	0.18914
53	0.301764	53	0.198872
54	0.257996	54	0.222265
55	0.237244	55	0.187312
56	0.224339	56	0.171092
57	0.212992	57	0.1624
58	0.220925	58	0.180489
59	0.22517	59	0.191037
60	0.230478	60	0.213789
61	0.243496	61	0.242718
62	0.248193	62	0.264821
63	0.268128	63	0.295117
64	0.279959	64	0.325196
65	0.276426	65	0.313476
66	0.270403	66	0.292785
67	0.254442	67	0.268313
68	0.238113	68	0.232642
69	0.22313	69	0.210776
70	0.214532	70	0.185921
71	0.210871	71	0.19037
72	0.208485	72	0.178669
73	0.214348	73	0.191582
74	0.217638	74	0.187559
75	0.226863	75	0.210206
76	0.231009	76	0.21729
77	0.245499	77	0.240076
78	0.235966	78	0.219206
79	0.223749	79	0.196704
80	0.238744	80	0.221586
81	0.249095	81	0.234527
82	0.242218	82	0.208617
83	0.243481	83	0.204926
84	0.227226	84	0.182504
85	0.228704	85	0.193231
86	0.238061	86	0.18368
87	0.230141	87	0.160159
88	0.21759	88	0.167437
89	0.225797	89	0.182215
90	0.229733	90	0.167
91	0.216195	91	0.155675
92	0.215648	92	0.173067
93	0.224561	93	0.181029
94	0.219538	94	0.163597
95	0.217209	95	0.166318
96	0.23516	96	0.189826
97	0.240443	97	0.189116
98	0.228967	98	0.177415
99	0.251235	99	0.192256
100	0.260021	100	0.186546
101	0.260677	101	0.190823
102	0.243109	102	0.173059
103	0.232912	103	0.166421
104	0.22538	104	0.184713
105	0.232637	105	0.240791
106	0.22054	106	0.227448
107	0.22534	107	0.230444
108	0.225117	108	0.237494
109	0.22149	109	0.229399
110	0.229328	110	0.249651
111	0.234431	111	0.248845
112	0.248724	112	0.262762
113	0.264218	113	0.275177
114	0.252398	114	0.250971
115	0.228713	115	0.222786
116	0.221855	116	0.209422
117	0.214149	117	0.205969
118	0.210092	118	0.197374
119	0.212729	119	0.202527
120	0.213219	120	0.193323
121	0.218015	121	0.200043
122	0.218183	122	0.19145
123	0.214419	123	0.183458
124	0.220587	124	0.187711
125	0.226981	125	0.184466
126	0.221212	126	0.162367
127	0.221645	127	0.144576
128	0.216219	128	0.143838
129	0.200192	129	0.134011
130	0.204518	130	0.147235
131	0.222364	131	0.164067
132	0.223219	132	0.161285
133	0.210172	133	0.158379
134	0.227658	134	0.176284
135	0.249633	135	0.197813
136	0.241554	136	0.191195
137	0.257795	137	0.195547
138	0.271086	138	0.203803
139	0.297983	139	0.231105
140	0.310366	140	0.231164
141	0.318769	141	0.234966
142	0.292376	142	0.216127
143	0.282823	143	0.198526
144	0.297303	144	0.208853
145	0.291226	145	0.206936
146	0.269143	146	0.179501
147	0.276015	147	0.179981
148	0.291494	148	0.195031
149	0.274375	149	0.182679
150	0.263169	150	0.164285
151	0.283067	151	0.177296
152	0.288182	152	0.187538
153	0.267379	153	0.169368
154	0.27272	154	0.162816
155	0.290638	155	0.184182
156	0.280221	156	0.180011
157	0.2625	157	0.162201
158	0.280725	158	0.164807
159	0.304455	159	0.184663
160	0.284258	160	0.179189
161	0.278994	161	0.176109
162	0.245421	162	0.15358
163	0.226675	163	0.135073
164	0.217623	164	0.123359
165	0.217972	165	0.114922
166	0.201863	166	0.110158
167	0.212048	167	0.119652
168	0.19468	168	0.122572
169	0.193843	169	0.129208
170	0.175137	170	0.119466
171	0.178138	171	0.119679
172	0.201906	172	0.132202
173	0.208183	173	0.147202
174	0.224625	174	0.168061
175	0.235756	175	0.186474
176	0.255012	176	0.208433
177	0.275849	177	0.224077
178	0.264006	178	0.204023
179	0.259168	179	0.192506
180	0.240914	180	0.168121
181	0.222064	181	0.162207
182	0.2116	182	0.149192
183	0.216859	183	0.153645
184	0.186405	184	0.129789
185	0.194091	185	0.130838
186	0.190065	186	0.154642
187	0.196832	187	0.122552
188	0.207477	188	0.127825
189	0.224916	189	0.146155
190	0.249157	190	0.173627
191	0.272621	191	0.175511
192	0.312484	192	0.274388
193	0.316021	193	0.209497
194	0.29365	194	0.163347
195	0.271082	195	0.138356
196	0.24754	196	0.131582
197	0.222924	197	0.126458
198	0.216126	198	0.120718
199	0.198251	199	0.123643
200	0.193716	200	0.116616
201	0.186203	201	0.106408
202	0.198147	202	0.118324
203	0.208241	203	0.129668
204	0.207408	204	0.118542
205	0.214649	205	0.117974
206	0.244159	206	0.13067
207	0.265473	207	0.13889
208	0.274093	208	0.135968
209	0.243484	209	0.121895
210	0.244329	210	0.127365
211	0.280245	211	0.136006
212	0.268984	212	0.134188
213	0.285487	213	0.148928
214	0.276762	214	0.142842
215	0.272827	215	0.134982
216	0.278154	216	0.14378
217	0.262462	217	0.143394
218	0.284124	218	0.147972
219	0.253732	219	0.132047
220	0.247634	220	0.13302
221	0.273237	221	0.150533
222	0.262998	222	0.145725
223	0.234018	223	0.133
224	0.248382	224	0.148597
225	0.266486	225	0.161563
226	0.239175	226	0.14724
227	0.230714	227	0.144904
228	0.256236	228	0.167615
229	0.256865	229	0.17372
230	0.23407	230	0.160458
231	0.244965	231	0.171326
232	0.270332	232	0.19367
233	0.263751	233	0.195149
234	0.239678	234	0.179297
235	0.227034	235	0.168195
236	0.225878	236	0.157999
237	0.249345	237	0.174059
238	0.244928	238	0.169533
239	0.236135	239	0.179965
240	0.240407	240	0.190237
241	0.254773	241	0.216088
242	0.228996	242	0.203659
243	0.209184	243	0.173973
244	0.219793	244	0.175524
245	0.229476	245	0.184894
246	0.216989	246	0.155521
247	0.225922	247	0.146499
248	0.246048	248	0.169897
249	0.246802	249	0.174159
250	0.249415	250	0.154366
251	0.277947	251	0.158647
252	0.298729	252	0.185857
253	0.303124	253	0.192257
254	0.343355	254	0.240057
255	0.293033	255	0.21612
256	0.302326	256	0.240583
257	0.305301	257	0.23677
258	0.307629	258	0.248551
259	0.336842	259	0.276481
260	0.330009	260	0.264077
261	0.326742	261	0.245867
262	0.352586	262	0.260356
263	0.369041	263	0.268961
264	0.36045	264	0.253367
265	0.328888	265	0.227761
266	0.333358	266	0.231472
267	0.350079	267	0.235874
268	0.328633	268	0.213448
269	0.304858	269	0.19663
270	0.32522	270	0.209274
271	0.329187	271	0.202887
272	0.298953	272	0.177116
273	0.289568	273	0.173547
274	0.314258	274	0.181213
275	0.308313	275	0.168995
276	0.338429	276	0.181349
277	0.336639	277	0.176647
278	0.373404	278	0.199175
279	0.369032	279	0.19838
280	0.330009	280	0.180554
281	0.314166	281	0.18898
282	0.319586	282	0.186672
283	0.358652	283	0.185188
284	0.367535	284	0.202573
285	0.395045	285	0.221391
286	0.43569	286	0.222409
287	0.458062	287	0.203288
288	0.34524	288	0.195983
289	0.349132	289	0.219713
290	0.360106	290	0.221119
291	0.344148	291	0.207771
292	0.343678	292	0.223307
293	0.356689	293	0.244678
294	0.354113	294	0.238438
295	0.367165	295	0.26057
296	0.344715	296	0.243515
297	0.341635	297	0.242477
298	0.376144	298	0.28055
299	0.37548	299	0.288082
300	0.344183	300	0.253741
301	0.352209	301	0.267985
302	0.331786	302	0.243469
303	0.339063	303	0.254563
304	0.337211	304	0.257411
305	0.312844	305	0.231042
306	0.305559	306	0.225618
307	0.314238	307	0.245153
308	0.305112	308	0.237549
309	0.332435	309	0.265268
310	0.333504	310	0.263532
311	0.324912	311	0.260332
312	0.296561	312	0.230898
313	0.300554	313	0.237764
314	0.28085	314	0.223331
315	0.275451	315	0.222156
316	0.261494	316	0.215719
317	0.276125	317	0.242421
318	0.279074	318	0.255277
319	0.298094	319	0.280583
320	0.288278	320	0.289389
321	0.278256	321	0.286387
322	0.2829	322	0.260708
323	0.268017	323	0.231972
324	0.247625	324	0.196503
325	0.259025	325	0.19948
326	0.246955	326	0.185975
327	0.238615	327	0.164229
328	0.255159	328	0.16342
329	0.262592	329	0.176451
330	0.263263	330	0.193771
331	0.278398	331	0.226554
332	0.262977	332	0.244671
333	0.259192	333	0.249754
334	0.263078	334	0.301477
335	0.24741	335	0.338013
336	0.262608	336	0.331313
337	0.269807	337	0.330648
338	0.302747	338	0.348707
339	0.334359	339	0.394788
340	0.331554	340	0.418057
341	0.312166	341	0.326716
342	0.304575	342	0.299209
343	0.288952	343	0.271851
344	0.310424	344	0.318687
345	0.285284	345	0.286912
346	0.26699	346	0.262683
347	0.249437	347	0.251487
348	0.271885	348	0.292705
349	0.270987	349	0.263144
350	0.243614	350	0.233723

## Sheet: Fig2B
WT holoenzyzme
RIIbeta		RIIbeta'
104	0.430214	104	0.314701
105	0.29128	105	0.219023
106	0.22707	106	0.17879
107	0.182119	107	0.146013
108	0.176462	108	0.147122
109	0.164037	109	0.136012
110	0.166189	110	0.135864
111	0.172634	111	0.178421
112	0.171115	112	0.141553
113	0.179422	113	0.135825
114	0.192329	114	0.193143
115	0.203801	115	0.178587
116	0.203619	116	0.183928
117	0.219183	117	0.17285
118	0.250914	118	0.15636
119	0.271158	119	0.175616
120	0.301232	120	0.176167
121	0.351852	121	0.210126
122	0.393133	122	0.229921
123	0.420594	123	0.284336
124	0.433999	124	0.298154
125	0.50923	125	0.374289
126	0.578504	126	0.449714
127	0.617489	127	0.428776
128	0.655892	128	0.430163
129	0.718985	129	0.559892
130	0.822906	130	0.431173
131	0.80057	131	0.442103
132	0.693197	132	0.339977
133	0.67744	133	0.337136
134	0.619679	134	0.317496
135	0.550916	135	0.272631
136	0.492889	136	0.29815
137	0.440666	137	0.298395
138	0.446142	138	0.299995
139	0.405446	139	0.275189
140	0.37904	140	0.240449
141	0.369885	141	0.244148
142	0.352199	142	0.247017
143	0.316775	143	0.211152
144	0.325974	144	0.197989
145	0.340802	145	0.220814
146	0.304562	146	0.209155
147	0.298006	147	0.180366
148	0.347701	148	0.199944
149	0.343947	149	0.203194
150	0.303458	150	0.172005
151	0.310825	151	0.166802
152	0.279933	152	0.152396
153	0.286206	153	0.157392
154	0.305346	154	0.171606
155	0.29724	155	0.175771
156	0.295555	156	0.171839
157	0.324773	157	0.203034
158	0.352669	158	0.216214
159	0.354199	159	0.220265
160	0.311911	160	0.189123
161	0.312371	161	0.179007
162	0.340495	162	0.188889
163	0.329937	163	0.181594
164	0.298421	164	0.172206
165	0.317642	165	0.184742
166	0.340611	166	0.18393
167	0.310272	167	0.179273
168	0.288382	168	0.18887
169	0.305499	169	0.212368
170	0.303155	170	0.227937
171	0.289396	171	0.225921
172	0.29312	172	0.244646
173	0.282213	173	0.241741
174	0.294775	174	0.265579
175	0.282518	175	0.268977
176	0.265616	176	0.265279
177	0.257579	177	0.251976
178	0.236224	178	0.23398
179	0.231279	179	0.221004
180	0.21713	180	0.208289
181	0.207465	181	0.213415
182	0.194726	182	0.204039
183	0.208665	183	0.204832
184	0.20208	184	0.196099
185	0.190541	185	0.179703
186	0.194505	186	0.189337
187	0.20966	187	0.172321
188	0.219536	188	0.174782
189	0.218527	189	0.17672
190	0.229128	190	0.187721
191	0.242131	191	0.200035
192	0.250091	192	0.213428
193	0.2755	193	0.236375
194	0.280651	194	0.238836
195	0.271713	195	0.245718
196	0.249277	196	0.247102
197	0.227823	197	0.231945
198	0.212738	198	0.230304
199	0.199251	199	0.220822
200	0.186594	200	0.223175
201	0.178593	201	0.229264
202	0.18475	202	0.264694
203	0.216789	203	0.303775
204	0.27405	204	0.313414
205	0.242024	205	0.347105
206	0.176081	206	0.340174
207	0.176921	207	0.264152
208	0.16951	208	0.239085
209	0.180671	209	0.231629
210	0.179111	210	0.23295
211	0.200794	211	0.230832
212	0.216281	212	0.232811
213	0.228485	213	0.226473
214	0.253514	214	0.242717
215	0.268004	215	0.238322
216	0.25554	216	0.228503
217	0.233996	217	0.215508
218	0.219359	218	0.195665
219	0.203034	219	0.183571
220	0.194543	220	0.170066
221	0.205358	221	0.180153
222	0.188961	222	0.165959
223	0.182851	223	0.167969
224	0.192969	224	0.177011
225	0.199623	225	0.157228
226	0.1957	226	0.155004
227	0.192862	227	0.158417
228	0.189302	228	0.168122
229	0.188741	229	0.181306
230	0.192323	230	0.186683
231	0.201852	231	0.208184
232	0.189483	232	0.205055
233	0.196654	233	0.209342
234	0.206683	234	0.212022
235	0.222396	235	0.229109
236	0.242297	236	0.241199
237	0.253909	237	0.258717
238	0.27565	238	0.271199
239	0.291353	239	0.267228
240	0.28321	240	0.248425
241	0.277304	241	0.234968
242	0.259228	242	0.21423
243	0.264423	243	0.203775
244	0.255317	244	0.19647
245	0.247827	245	0.173047
246	0.24039	246	0.166041
247	0.220908	247	0.17155
248	0.245771	248	0.178804
249	0.273065	249	0.155652
250	0.255419	250	0.150523
251	0.241221	251	0.176884
252	0.281304	252	0.180348
253	0.303393	253	0.151734
254	0.282606	254	0.142023
255	0.287531	255	0.135214
256	0.319251	256	0.157565
257	0.332198	257	0.169189
258	0.322637	258	0.154685
259	0.341138	259	0.161384
260	0.394418	260	0.196258
261	0.398189	261	0.203575
262	0.449673	262	0.196439
263	0.679726	263	0.233564
264	0.709885	264	0.26303
265	0.52592	265	0.287502
266	0.61074	266	0.323727
267	0.664954	267	0.350989
268	0.548535	268	0.294242
269	0.554004	269	0.289711
270	0.728133	270	0.375931
271	0.744716	271	0.375007
272	0.683398	272	0.313436
273	0.854319	273	0.33677
274	0.907413	274	0.326164
275	0.78883	275	0.300688
276	0.84329	276	0.338455
277	1.0253	277	0.3639
278	0.966016	278	0.333296
279	0.976401	279	0.363412
280	0.841642	280	0.34164
281	0.940808	281	0.346047
282	0.935616	282	0.303441
283	0.750323	283	0.247859
284	0.756862	284	0.249338
285	0.867394	285	0.234163
286	0.744988	286	0.212905
287	0.669023	287	0.207697
288	0.836144	288	0.204838
289	0.805548	289	0.201364
290	0.624895	290	0.210965
291	0.681996	291	0.250634
292	0.632796	292	0.279156
293	0.669502	293	0.303805
294	0.735857	294	0.349556
295	0.779537	295	0.376651
296	0.914317	296	0.431028
297	0.976666	297	0.453901
298	0.96454	298	0.461537
299	0.884617	299	0.416695
300	0.861146	300	0.386526
301	0.749881	301	0.331738
302	0.856911	302	0.327912
303	1.03461	303	0.372806
304	1.18164	304	0.38986
305	1.34158	305	0.408901
306	1.2499	306	0.383972
307	1.27955	307	0.359811
308	1.15134	308	0.305496
309	1.09214	309	0.274826
310	0.869955	310	0.243213
311	0.727356	311	0.235396
312	0.558171	312	0.244919
313	0.488296	313	0.270949
314	0.548146	314	0.310733
315	0.583148	315	0.332491
316	0.745854	316	0.378539
317	0.841237	317	0.407905
318	0.840494	318	0.397971
319	0.789984	319	0.368306
320	0.927569	320	0.388931
321	0.965287	321	0.371057
322	1.08858	322	0.404999
323	1.24082	323	0.4346
324	1.37118	324	0.487519
325	1.55033	325	0.551057
326	1.70069	326	0.659115
327	1.90663	327	0.729466
328	1.98684	328	0.83097
329	1.94043	329	0.86345
330	1.79466	330	0.857201
331	1.65814	331	0.762707
332	1.6464	332	0.609367
333	1.53208	333	0.555553
334	1.42305	334	0.492842
335	1.30965	335	0.452841
336	1.20928	336	0.502082
337	1.29087	337	0.48273
338	1.21125	338	0.450566
339	1.25928	339	0.432606
340	1.144	340	0.412572
341	1.01293	341	0.403376
342	0.849118	342	0.37198
343	0.838645	343	0.391537
344	0.742081	344	0.378224
345	0.654225	345	0.352619
346	0.703374	346	0.335247
347	0.656424	347	0.291084
348	0.732003	348	0.281873
349	0.839029	349	0.274053
350	0.898433	350	0.276965
351	1.12327	351	0.305037
352	1.09606	352	0.277973
353	1.09407	353	0.274793
354	1.31678	354	0.324742
355	1.42322	355	0.344362
356	1.41805	356	0.346333
357	1.4909	357	0.378769
358	1.37692	358	0.379301
359	1.20233	359	0.351212
360	1.28606	360	0.385921
361	1.13861	361	0.373409
362	0.997031	362	0.366472
363	0.851637	363	0.35016
364	0.835401	364	0.379071
365	0.799942	365	0.38798
366	0.93512	366	0.432892
367	1.00085	367	0.455056
368	0.925153	368	0.428834
369	0.748411	369	0.376174
370	0.644701	370	0.337498
371	0.514061	371	0.288336
372	0.47251	372	0.254663
373	0.570757	373	0.233673
374	0.697169	374	0.220424
375	0.923258	375	0.231542
376	1.01592	376	0.23518
377	1.19567	377	0.249798
378	1.11754	378	0.217736
379	1.02374	379	0.212874
380	1.22881	380	0.234496
381	1.3214	381	0.230192
382	1.19296	382	0.214739
383	1.1994	383	0.225128
384	1.35318	384	0.251769
385	1.4221	385	0.277893
386	1.24814	386	0.282876
387	1.33372	387	0.332093
388	1.47886	388	0.330123
389	1.32817	389	0.309457
390	1.24458	390	0.352847
391	1.46868	391	0.456904
392	1.62018	392	0.461691
393	1.73583	393	0.550076

## Sheet: Fig3A
	J-C holoenzyme
J-C		J-C'
1	0.812905	1	0.752366
2	0.687288	2	0.692663
3	0.577542	3	0.605328
4	0.541843	4	0.582292
5	0.51386	5	0.627995
6	0.553608	6	0.676285
7	0.577692	7	0.663742
8	0.57269	8	0.688497
9	0.600663	9	0.759577
10	0.581613	10	0.752157
11	0.571581	11	0.771732
12	0.530543	12	0.708332
13	0.638689	13	0.764646
14	0.682404	14	0.788009
15	0.787589	15	0.853143
16	0.797197	16	0.83129
17	0.874388	17	0.908291
18	0.780477	18	0.858701
19	0.684249	19	0.753823
20	0.778108	20	0.817113
21	0.805903	21	0.875686
22	0.695359	22	0.798832
23	0.697203	23	0.7676
24	0.800743	24	0.863665
25	0.785931	25	0.889853
26	0.718042	26	0.819178
27	0.789301	27	0.848948
28	0.870925	28	0.964869
29	0.857782	29	0.968513
30	0.875444	30	0.936857
31	0.940594	31	1.00249
32	1.05928	32	1.11216
33	1.13104	33	1.21055
34	1.0742	34	1.176
35	1.04489	35	1.1353
36	1.15319	36	1.24372
37	1.14052	37	1.20422
38	1.17606	38	1.21235
39	1.07636	39	1.1056
40	0.964115	40	1.01794
41	0.9788	41	0.981635
42	0.953287	42	0.944761
43	0.829274	43	0.877154
44	0.799762	44	0.826417
45	0.829485	45	0.803997
46	0.743056	46	0.729545
47	0.670002	47	0.70518
48	0.739815	48	0.724537
49	0.742007	49	0.683537
50	0.62787	50	0.622472
51	0.666996	51	0.665744
52	0.758067	52	0.692654
53	0.687707	53	0.636426
54	0.630217	54	0.637305
55	0.746779	55	0.71944
56	0.801484	56	0.735786
57	0.781667	57	0.766573
58	0.819587	58	0.762518
59	0.724833	59	0.683186
60	0.597748	60	0.668953
61	0.548856	61	0.723968
62	0.576717	62	0.69777
63	0.457585	63	0.612592
64	0.379236	64	0.635576
65	0.426893	65	0.620897
66	0.397107	66	0.545314
67	0.312479	67	0.421244
68	0.291863	68	0.406701
69	0.292034	69	0.371568
70	0.228881	70	0.287939
71	0.216625	71	0.259434
72	0.219188	72	0.246742
73	0.190307	73	0.216709
74	0.173574	74	0.193409
75	0.189496	75	0.203302
76	0.182873	76	0.192926
77	0.160466	77	0.173344
78	0.155161	78	0.169413
79	0.169074	79	0.182669
80	0.162984	80	0.174733
81	0.143714	81	0.157133
82	0.153968	82	0.170883
83	0.169386	83	0.188242
84	0.157497	84	0.176956
85	0.148283	85	0.168959
86	0.173735	86	0.201058
87	0.197821	87	0.21567
88	0.223657	88	0.263767
89	0.247712	89	0.298484
90	0.26311	90	0.358604
91	0.264269	91	0.341198
92	0.286686	92	0.326807
93	0.250476	93	0.28897
94	0.247689	94	0.287376
95	0.233504	95	0.272121
96	0.245261	96	0.288216
97	0.236913	97	0.274716
98	0.219993	98	0.253192
99	0.226733	99	0.264165
100	0.202698	100	0.243951
101	0.19863	101	0.23511
102	0.183693	102	0.220329
103	0.174502	103	0.203794
104	0.159366	104	0.181282
105	0.155624	105	0.181416
106	0.168918	106	0.201055
107	0.179266	107	0.221618
108	0.204525	108	0.251039
109	0.177518	109	0.235874
110	0.16591	110	0.222892
111	0.156136	111	0.20272
112	0.148382	112	0.183753
113	0.16172	113	0.194191
114	0.169111	114	0.196286
115	0.185446	115	0.215535
116	0.209162	116	0.236907
117	0.224304	117	0.254721
118	0.251983	118	0.291056
119	0.278333	119	0.316499
120	0.264232	120	0.297171
121	0.249292	121	0.280109
122	0.223831	122	0.246804
123	0.196999	123	0.217155
124	0.171848	124	0.193587
125	0.155704	125	0.177401
126	0.155548	126	0.187762
127	0.147485	127	0.181669
128	0.163392	128	0.203731
129	0.164581	129	0.207551
130	0.188015	130	0.230894
131	0.193096	131	0.245975
132	0.213619	132	0.273641
133	0.195403	133	0.251239
134	0.176068	134	0.222633
135	0.196855	135	0.248818
136	0.209343	136	0.266776
137	0.19102	137	0.243071
138	0.183593	138	0.231523
139	0.166445	139	0.205173
140	0.165587	140	0.206012
141	0.15399	141	0.199529
142	0.139766	142	0.177259
143	0.13892	143	0.173853
144	0.141106	144	0.179466
145	0.128628	145	0.168053
146	0.120319	146	0.150745
147	0.131147	147	0.157358
148	0.131289	148	0.157869
149	0.120455	149	0.142961
150	0.127566	150	0.149185
151	0.142466	151	0.159967
152	0.138042	152	0.153154
153	0.130474	153	0.142776
154	0.140856	154	0.148836
155	0.139195	155	0.144723
156	0.146966	156	0.153543
157	0.132237	157	0.138377
158	0.126001	158	0.13731
159	0.130277	159	0.143437
160	0.136992	160	0.169215
161	0.143041	161	0.168567
162	0.161796	162	0.186958
163	0.170546	163	0.199849
164	0.169979	164	0.201754
165	0.189992	165	0.229792
166	0.200449	166	0.243801
167	0.22407	167	0.28158
168	0.241083	168	0.31188
169	0.222713	169	0.281746
170	0.196607	170	0.244271
171	0.175762	171	0.215377
172	0.167483	172	0.202859
173	0.151764	173	0.181099
174	0.155252	174	0.181447
175	0.149103	175	0.167804
176	0.15807	176	0.180398
177	0.156951	177	0.182201
178	0.159349	178	0.207746
179	0.171428	179	0.189883
180	0.16277	180	0.160457
181	0.157195	181	0.16888
182	0.140053	182	0.156477
183	0.136625	183	0.141667
184	0.133746	184	0.143926
185	0.14122	185	0.160075
186	0.148475	186	0.15724
187	0.14692	187	0.155678
188	0.150077	188	0.164017
189	0.157698	189	0.171467
190	0.166404	190	0.18271
191	0.16445	191	0.181373
192	0.160463	192	0.175038
193	0.163712	193	0.173569
194	0.180307	194	0.187857
195	0.181789	195	0.188592
196	0.191076	196	0.194384
197	0.173795	197	0.173774
198	0.154692	198	0.159395
199	0.158106	199	0.164011
200	0.157433	200	0.160299
201	0.144907	201	0.144884
202	0.142368	202	0.144929
203	0.147844	203	0.152012
204	0.139323	204	0.141146
205	0.131149	205	0.132051
206	0.137005	206	0.142055
207	0.139074	207	0.145406
208	0.128627	208	0.132648
209	0.130639	209	0.133699
210	0.137374	210	0.148072
211	0.128938	211	0.137346
212	0.120178	212	0.124167
213	0.1249	213	0.125974
214	0.135193	214	0.134374
215	0.126694	215	0.12999
216	0.124504	216	0.12612
217	0.116142	217	0.119373
218	0.117823	218	0.121115
219	0.120429	219	0.122291
220	0.140234	220	0.127441
221	0.133553	221	0.134529
222	0.120884	222	0.123654
223	0.119064	223	0.140478
224	0.118051	224	0.141476
225	0.116514	225	0.142295
226	0.112307	226	0.136186
227	0.122422	227	0.136338
228	0.129677	228	0.142908
229	0.143752	229	0.151214
230	0.150785	230	0.165882
231	0.168186	231	0.185793
232	0.171459	232	0.17663
233	0.159738	233	0.164096
234	0.149243	234	0.149545
235	0.138405	235	0.139424
236	0.127882	236	0.138622
237	0.118495	237	0.129799
238	0.113103	238	0.135401
239	0.111793	239	0.136994
240	0.109914	240	0.127449
241	0.110901	241	0.148867
242	0.109059	242	0.133287
243	0.110793	243	0.13084
244	0.117684	244	0.129371
245	0.118044	245	0.128535
246	0.125473	246	0.140233
247	0.217191	247	0.168759
248	0.157839	248	0.159415
249	0.124502	249	0.154834
250	0.109099	250	0.137861
251	0.113563	251	0.146132
252	0.107148	252	0.142593
253	0.106307	253	0.146298
254	0.104823	254	0.148516
255	0.114586	255	0.156866
256	0.121872	256	0.148039
257	0.113768	257	0.156807
258	0.118176	258	0.159403
259	0.117464	259	0.142903
260	0.111793	260	0.146574
261	0.113432	261	0.143672
262	0.115405	262	0.153774
263	0.111415	263	0.149529
264	0.108223	264	0.145405
265	0.118158	265	0.156474
266	0.123579	266	0.161422
267	0.135213	267	0.158212
268	0.135065	268	0.161144
269	0.122005	269	0.152708
270	0.113127	270	0.141799
271	0.114803	271	0.138023
272	0.121456	272	0.139163
273	0.121661	273	0.145923
274	0.11096	274	0.132923
275	0.115654	275	0.126214
276	0.123849	276	0.140302
277	0.117824	277	0.143297
278	0.116169	278	0.133776
279	0.128839	279	0.13863
280	0.131904	280	0.152666
281	0.124438	281	0.147775
282	0.128519	282	0.141023
283	0.141892	283	0.152319
284	0.14311	284	0.164279
285	0.139404	285	0.159146
286	0.147784	286	0.157722
287	0.163264	287	0.175154
288	0.163285	288	0.183613
289	0.157243	289	0.179613
290	0.145731	290	0.184108
291	0.137256	291	0.169934
292	0.145793	292	0.186411
293	0.141948	293	0.185548
294	0.177119	294	0.204136
295	0.170012	295	0.216456
296	0.193109	296	0.24135
297	0.172345	297	0.220811
298	0.143239	298	0.194336
299	0.139844	299	0.196744
300	0.149302	300	0.204051
301	0.133599	301	0.183592
302	0.121944	302	0.176986
303	0.135935	303	0.195355
304	0.141715	304	0.192429
305	0.126475	305	0.174901
306	0.135766	306	0.182741
307	0.162883	307	0.208967
308	0.212784	308	0.224577
309	0.212408	309	0.263333
310	0.160434	310	0.222923
311	0.177055	311	0.232338
312	0.183116	312	0.218058
313	0.193701	313	0.22771
314	0.212153	314	0.247964
315	0.203842	315	0.229245
316	0.190675	316	0.213207
317	0.200514	317	0.222951
318	0.205962	318	0.233259
319	0.193232	319	0.217665
320	0.176061	320	0.19573
321	0.178905	321	0.204882
322	0.180426	322	0.208489
323	0.164943	323	0.186882
324	0.153908	324	0.177294
325	0.161266	325	0.194406
326	0.156112	326	0.186026
327	0.138477	327	0.165008
328	0.135661	328	0.171604
329	0.140845	329	0.18548
330	0.137188	330	0.181186
331	0.14275	331	0.186724
332	0.148468	332	0.173374
333	0.162331	333	0.193145
334	0.152921	334	0.196457
335	0.140167	335	0.17393
336	0.149063	336	0.171995
337	0.149881	337	0.160859
338	0.143599	338	0.162305
339	0.151694	339	0.183238
340	0.16128	340	0.196793
341	0.163855	341	0.196312
342	0.157473	342	0.178747
343	0.148981	343	0.169055
344	0.164783	344	0.187011
345	0.168862	345	0.19235
346	0.158341	346	0.177453
347	0.165734	347	0.188353
348	0.179447	348	0.208783
349	0.179499	349	0.205763
350	0.195222	350	0.219235
351	0.182713	351	0.198915
352	0.181074	352	0.197132
353	0.204442	353	0.23518
354	0.214711	354	0.235888
355	0.186421	355	0.19984
356	0.189128	356	0.205551
357	0.17265	357	0.185831
358	0.182191	358	0.197621
359	0.186337	359	0.198546
360	0.166637	360	0.173901
361	0.164956	361	0.171883
362	0.177867	362	0.189894
363	0.173144	363	0.181771
364	0.193296	364	0.206844
365	0.192231	365	0.20056
366	0.19527	366	0.201323
367	0.175864	367	0.176793
368	0.186552	368	0.184695
369	0.17853	369	0.179149
370	0.179514	370	0.179696
371	0.185705	371	0.186266
372	0.210212	372	0.214114
373	0.222805	373	0.21879
374	0.245601	374	0.262857
375	0.259002	375	0.299862
376	0.263162	376	0.324277
377	0.226894	377	0.297438
378	0.198104	378	0.224643
379	0.180931	379	0.196926
380	0.192923	380	0.208416
381	0.174096	381	0.189666
382	0.164845	382	0.178488
383	0.173193	383	0.189013
384	0.183663	384	0.212114
385	0.197668	385	0.226102
386	0.226674	386	0.277248
387	0.22894	387	0.289793
388	0.228092	388	0.305919
389	0.234569	389	0.32609
390	0.22125	390	0.298867
391	0.232245	391	0.370083
392	0.253791	392	0.370568
393	0.267301	393	0.381545
394	0.297636	394	0.408977
395	0.292796	395	0.382425
396	0.262424	396	0.359045
397	0.259766	397	0.357678
398	0.247169	398	0.348523
399	0.25173	399	0.306695
400	0.246035	400	0.282686
401	0.216157	401	0.260055
402	0.19779	402	0.240222
403	0.217754	403	0.261584
404	0.199739	404	0.242516
405	0.184074	405	0.210492

## Sheet: Fig3B
J-C holoenzyme
RIIbeta		RIIbeta'
104	0.274351	104	0.338192
105	0.201184	105	0.247245
106	0.179753	106	0.209069
107	0.155426	107	0.188238
108	0.154989	108	0.189912
109	0.134831	109	0.161852
110	0.127487	110	0.15815
111	0.152075	111	0.186559
112	0.121608	112	0.17635
113	0.137045	113	0.167921
114	0.137516	114	0.217054
115	0.129485	115	0.161788
116	0.137904	116	0.16995
117	0.161322	117	0.187177
118	0.149866	118	0.1819
119	0.170831	119	0.204984
120	0.183688	120	0.206786
121	0.231402	121	0.229334
122	0.273079	122	0.255358
123	0.291671	123	0.383107
124	0.282532	124	0.364166
125	0.381252	125	0.428
126	0.407987	126	0.479744
127	0.493766	127	0.477195
128	0.567706	128	0.505407
129	0.449071	129	0.451048
130	0.490109	130	0.410147
131	0.487098	131	0.32285
132	0.498231	132	0.261229
133	0.458736	133	0.304747
134	0.34551	134	0.321961
135	0.34841	135	0.298146
136	0.377815	136	0.325793
137	0.345844	137	0.329584
138	0.379196	138	0.328677
139	0.343336	139	0.293371
140	0.267308	140	0.276355
141	0.274229	141	0.288363
142	0.278348	142	0.279094
143	0.23674	143	0.2455
144	0.212118	144	0.257898
145	0.235216	145	0.276463
146	0.215919	146	0.262278
147	0.186694	147	0.247051
148	0.190928	148	0.301088
149	0.175072	149	0.32564
150	0.152254	150	0.263592
151	0.145668	151	0.289873
152	0.144796	152	0.244389
153	0.146994	153	0.220907
154	0.158745	154	0.232361
155	0.177679	155	0.250432
156	0.181553	156	0.230429
157	0.211706	157	0.253394
158	0.230087	158	0.257084
159	0.236853	159	0.253416
160	0.205842	160	0.219965
161	0.197687	161	0.209501
162	0.211765	162	0.214667
163	0.200749	163	0.199616
164	0.207479	164	0.191153
165	0.22052	165	0.202509
166	0.202929	166	0.199738
167	0.196145	167	0.184366
168	0.197772	168	0.180508
169	0.225382	169	0.182445
170	0.247959	170	0.192972
171	0.247355	171	0.190595
172	0.276051	172	0.211004
173	0.264775	173	0.213658
174	0.285047	174	0.243223
175	0.275345	175	0.251538
176	0.250545	176	0.244157
177	0.241049	177	0.229722
178	0.199207	178	0.196975
179	0.190311	179	0.183941
180	0.171203	180	0.161757
181	0.164769	181	0.159184
182	0.159814	182	0.155526
183	0.222105	183	0.161013
184	0.277315	184	0.171364
185	0.186357	185	0.158984
186	0.17286	186	0.142278
187	0.149997	187	0.136232
188	0.15151	188	0.143645
189	0.142776	189	0.151346
190	0.157567	190	0.158643
191	0.181009	191	0.176451
192	0.214151	192	0.191356
193	0.244721	193	0.216794
194	0.27268	194	0.230791
195	0.278178	195	0.232755
196	0.260076	196	0.223244
197	0.219701	197	0.195047
198	0.205578	198	0.188714
199	0.180538	199	0.170383
200	0.167131	200	0.164401
201	0.160249	201	0.164398
202	0.182375	202	0.187539
203	0.205469	203	0.215885
204	0.254439	204	0.26007
205	0.250007	205	0.238582
206	0.18935	206	0.178581
207	0.163762	207	0.172338
208	0.167495	208	0.163309
209	0.180641	209	0.167457
210	0.190489	210	0.165168
211	0.205543	211	0.181837
212	0.216653	212	0.199583
213	0.233895	213	0.202707
214	0.26618	214	0.233226
215	0.277826	215	0.231709
216	0.249763	216	0.219489
217	0.212072	217	0.199721
218	0.164777	218	0.180631
219	0.141015	219	0.175329
220	0.132858	220	0.151893
221	0.13601	221	0.217791
222	0.135838	222	0.165916
223	0.14183	223	0.150263
224	0.140694	224	0.157477
225	0.142821	225	0.17611
226	0.1486	226	0.172773
227	0.175172	227	0.170152
228	0.168462	228	0.173103
229	0.160603	229	0.155912
230	0.148437	230	0.145248
231	0.174745	231	0.164692
232	0.153889	232	0.157926
233	0.15405	233	0.158874
234	0.168107	234	0.167765
235	0.196525	235	0.186995
236	0.222906	236	0.203543
237	0.260413	237	0.233146
238	0.284012	238	0.249289
239	0.290746	239	0.245785
240	0.275726	240	0.227397
241	0.255135	241	0.209256
242	0.213958	242	0.187448
243	0.199217	243	0.177942
244	0.188167	244	0.167921
245	0.16628	245	0.155667
246	0.163842	246	0.1502
247	0.15722	247	0.150417
248	0.188957	248	0.165085
249	0.187006	249	0.161186
250	0.155934	250	0.159566
251	0.181242	251	0.177875
252	0.227216	252	0.181349
253	0.214117	253	0.175669
254	0.207942	254	0.177106
255	0.191743	255	0.174543
256	0.170124	256	0.200653
257	0.187518	257	0.218938
258	0.207891	258	0.204616
259	0.199743	259	0.21378
260	0.194995	260	0.24183
261	0.210435	261	0.224905
262	0.213026	262	0.207117
263	0.208642	263	0.224224
264	0.240601	264	0.223791
265	0.250387	265	0.192655
266	0.335955	266	0.202713
267	0.370986	267	0.230117
268	0.28788	268	0.212762
269	0.255948	269	0.198868
270	0.300758	270	0.226277
271	0.314295	271	0.243153
272	0.2746	272	0.230592
273	0.288164	273	0.247386
274	0.276958	274	0.252689
275	0.239252	275	0.223334
276	0.258502	276	0.255559
277	0.251348	277	0.270155
278	0.227299	278	0.223225
279	0.247112	279	0.213545
280	0.258871	280	0.198847
281	0.238283	281	0.188174
282	0.218206	282	0.188041
283	0.222101	283	0.191211
284	0.214183	284	0.178615
285	0.191563	285	0.183267
286	0.183428	286	0.199432
287	0.182867	287	0.187742
288	0.172896	288	0.206026
289	0.174766	289	0.230079
290	0.191819	290	0.216985
291	0.231848	291	0.241219
292	0.25732	292	0.248799
293	0.292553	293	0.274182
294	0.33457	294	0.310847
295	0.385944	295	0.330973
296	0.450797	296	0.380676
297	0.499115	297	0.404119
298	0.509425	298	0.372
299	0.465621	299	0.3559
300	0.445233	300	0.326812
301	0.378505	301	0.290453
302	0.379715	302	0.301969
303	0.437864	303	0.341857
304	0.461014	304	0.367281
305	0.466476	305	0.415543
306	0.423065	306	0.406797
307	0.378132	307	0.399714
308	0.327286	308	0.380659
309	0.281513	309	0.364098
310	0.255721	310	0.293735
311	0.252952	311	0.253279
312	0.264466	312	0.221945
313	0.285951	313	0.225725
314	0.323182	314	0.25011
315	0.320746	315	0.266548
316	0.36241	316	0.319296
317	0.40529	317	0.342366
318	0.423557	318	0.330995
319	0.416662	319	0.303085
320	0.464401	320	0.32566
321	0.456608	321	0.324482
322	0.507047	322	0.344982
323	0.546938	323	0.377349
324	0.625222	324	0.413459
325	0.721666	325	0.45079
326	0.76834	326	0.534094
327	0.914463	327	0.591918
328	1.09012	328	0.699981
329	1.13559	329	0.737992
330	1.21934	330	0.774819
331	1.16492	331	0.839686
332	1.05775	332	0.70677
333	0.909472	333	0.597142
334	0.836601	334	0.534409
335	0.718365	335	0.47284
336	0.622721	336	0.409545
337	0.611249	337	0.403435
338	0.5595	338	0.381937
339	0.542089	339	0.393683
340	0.50098	340	0.379119
341	0.469586	341	0.355974
342	0.416266	342	0.321219
343	0.414957	343	0.331402
344	0.384754	344	0.312944
345	0.362587	345	0.291477
346	0.364802	346	0.296132
347	0.320673	347	0.269904
348	0.327753	348	0.27102
349	0.317194	349	0.282749
350	0.306653	350	0.314635
351	0.317912	351	0.349002
352	0.281889	352	0.346226
353	0.268484	353	0.368131
354	0.299157	354	0.411864
355	0.310266	355	0.423433
356	0.31734	356	0.422632
357	0.373698	357	0.449384
358	0.410428	358	0.434238
359	0.413077	359	0.419145
360	0.460885	360	0.399338
361	0.4605	361	0.356039
362	0.447613	362	0.325975
363	0.42246	363	0.296921
364	0.445783	364	0.309999
365	0.431714	365	0.317494
366	0.473018	366	0.361523
367	0.478364	367	0.401878
368	0.431654	368	0.384001
369	0.377497	369	0.31873
370	0.324461	370	0.280756
371	0.290989	371	0.235152
372	0.252771	372	0.211215
373	0.229299	373	0.226929
374	0.206645	374	0.247274
375	0.209074	375	0.269869
376	0.20835	376	0.288084
377	0.210381	377	0.283504
378	0.184179	378	0.231484
379	0.175998	379	0.222488
380	0.180643	380	0.241561
381	0.17487	381	0.21427
382	0.160824	382	0.198818
383	0.17371	383	0.219737
384	0.188557	384	0.257743
385	0.209271	385	0.270871
386	0.223014	386	0.246994
387	0.251176	387	0.267211
388	0.230126	388	0.283883
389	0.22999	389	0.25369
390	0.276763	390	0.266258
391	0.290056	391	0.343052
392	0.304614	392	0.396401
393	0.37422	393	0.570036

## Sheet: Fig4A
r (Å)	P(r)
0	0	0
0.9091	0.00036234	4.3051e-05
1.818	0.00076258	7.6526e-05
2.727	0.00120109	0.00010071
3.636	0.00167714	0.00011613
4.545	0.00219075	0.00012346
5.455	0.00274235	0.00012355
6.364	0.0033306	0.00011756
7.273	0.00395595	0.00010683
8.182	0.00461751	9.3378e-05
9.091	0.00531483	7.9968e-05
10	0.00604791	7.0805e-05
10.91	0.00681228	7.0581e-05
11.82	0.00760794	8.0505e-05
12.73	0.00843489	9.7312e-05
13.64	0.00929313	0.00011698
14.55	0.0101737	0.00013678
15.45	0.0110856	0.00015497
16.36	0.0120109	0.00017035
17.27	0.012963	0.00018229
18.18	0.0139241	0.00019029
19.09	0.014903	0.00019418
20	0.0158864	0.000194
20.91	0.0168743	0.00019002
21.82	0.0178621	0.00018278
22.73	0.01885	0.00017308
23.64	0.0198289	0.00016195
24.55	0.0207944	0.00015095
25.45	0.0217465	0.0001417
26.36	0.0226763	0.00013611
27.27	0.0235837	0.00013553
28.18	0.0244643	0.00014045
29.09	0.0253136	0.00014997
30	0.0261271	0.00016266
30.91	0.0269049	0.00017679
31.82	0.0276425	0.00019091
32.73	0.0283398	0.00020388
33.64	0.0289879	0.00021487
34.55	0.0295959	0.00022332
35.45	0.0301591	0.000229
36.36	0.0306731	0.00023186
37.27	0.0311425	0.00023204
38.18	0.0315671	0.00023003
39.09	0.0319426	0.00022632
40	0.0322779	0.0002218
40.91	0.0325684	0.00021724
41.82	0.0328187	0.00021367
42.73	0.0330288	0.00021192
43.64	0.0331987	0.00021255
44.55	0.0333373	0.00021581
45.45	0.0334356	0.00022153
46.36	0.0335071	0.00022918
47.27	0.0335473	0.00023807
48.18	0.0335608	0.00024728
49.09	0.0335473	0.00025618
50	0.0335071	0.00026404
50.91	0.033449	0.00027044
51.82	0.0333596	0.00027508
52.73	0.0332523	0.00027794
53.64	0.0331227	0.0002792
54.55	0.0329752	0.00027911
55.45	0.0328009	0.00027821
56.36	0.0326087	0.00027718
57.27	0.0323896	0.00027669
58.18	0.0321482	0.00027741
59.09	0.0318845	0.00027982
60	0.031594	0.00028429
60.91	0.0312811	0.00029077
61.82	0.0309369	0.00029909
62.73	0.0305659	0.0003087
63.64	0.0301636	0.00031893
64.55	0.0297344	0.00032908
65.45	0.0292785	0.00033838
66.36	0.0287868	0.00034625
67.27	0.0282683	0.00035215
68.18	0.0277185	0.00035577
69.09	0.0271418	0.00035688
70	0.0265339	0.00035545
70.91	0.0259037	0.00035179
71.82	0.0252466	0.00034625
72.73	0.0245671	0.00033941
73.64	0.0238698	0.00033208
74.54	0.0231546	0.00032524
75.45	0.022426	0.00031978
76.36	0.021684	0.00031674
77.27	0.020933	0.00031688
78.18	0.020182	0.00032054
79.09	0.0194311	0.00032787
80	0.0186801	0.00033842
80.91	0.0179381	0.00035152
81.82	0.017205	0.00036627
82.73	0.0164809	0.00038183
83.64	0.0157791	0.0003972
84.54	0.0150907	0.00041169
85.45	0.0144247	0.00042461
86.36	0.013781	0.00043551
87.27	0.0131597	0.00044409
88.18	0.0125652	0.00045013
89.09	0.0119975	0.00045371
90	0.0114521	0.00045505
90.91	0.0109336	0.00045415
91.82	0.0104419	0.00045192
92.73	0.00997257	0.00044834
93.64	0.00952557	0.00044369
94.54	0.00910092	0.00043904
95.45	0.00869862	0.00043466
96.36	0.00830973	0.00043091
97.27	0.00793872	0.00042814
98.18	0.00757665	0.00042653
99.09	0.00723246	0.00042604
100	0.00689274	0.00042657
100.9	0.00656196	0.00042796
101.8	0.00623565	0.00042992
102.7	0.00591381	0.00043207
103.6	0.00559644	0.00043422
104.5	0.00527907	0.00043609
105.5	0.00496617	0.00043757
106.4	0.00465327	0.0004386
107.3	0.00433858	0.00043927
108.2	0.00402747	0.00043985
109.1	0.0037177	0.00044056
110	0.0034115	0.00044181
110.9	0.00310933	0.00044401
111.8	0.00281252	0.00044745
112.7	0.00252332	0.00045236
113.6	0.00224305	0.00045907
114.5	0.00197351	0.00046756
115.5	0.00171648	0.00047695
116.4	0.00147376	0.00048723
117.3	0.00124668	0.00049706
118.2	0.00103704	0.00050556
119.1	0.00084617	0.00051182
120	0.00067452	0.00051405
120.9	0.00052344	0.00051137
121.8	0.00039278	0.00050198
122.7	0.00028255	0.0004841
123.6	0.00019239	0.00045639
124.5	0.00012141	0.0004175
125.5	6.8436e-05	0.0003656
126.4	3.188e-05	0.00029936
127.3	9.8206e-06	0.00021724
128.2	2.5747e-08	0.00011792
129.1	0	0

## Sheet: Fig4B
r (Å)	P(r)
0	0	0
0.9188	0.0004705	6.056e-05
1.838	0.0009666	0.0001094
2.756	0.001488	0.000147
3.675	0.002036	0.0001739
4.594	0.002609	0.0001909
5.513	0.003208	0.0001991
6.431	0.003833	0.0001998
7.35	0.004484	0.0001946
8.269	0.005161	0.0001855
9.188	0.005864	0.000175
10.11	0.006593	0.000166
11.03	0.007347	0.0001614
11.94	0.008127	0.0001636
12.86	0.008931	0.0001732
13.78	0.009758	0.0001892
14.7	0.01061	0.0002093
15.62	0.01148	0.0002311
16.54	0.01237	0.0002529
17.46	0.01328	0.000273
18.38	0.01421	0.0002906
19.29	0.01515	0.0003047
20.21	0.01611	0.0003152
21.13	0.01707	0.0003218
22.05	0.01804	0.0003249
22.97	0.01901	0.0003247
23.89	0.01999	0.000322
24.81	0.02096	0.0003177
25.73	0.02192	0.0003127
26.64	0.02288	0.0003084
27.56	0.02382	0.0003058
28.48	0.02475	0.0003058
29.4	0.02566	0.0003092
30.32	0.02654	0.000316
31.24	0.0274	0.0003261
32.16	0.02822	0.0003387
33.08	0.02902	0.0003529
34	0.02978	0.0003678
34.91	0.0305	0.0003825
35.83	0.03118	0.0003962
36.75	0.03182	0.0004082
37.67	0.03241	0.0004182
38.59	0.03296	0.0004259
39.51	0.03346	0.0004312
40.43	0.03392	0.0004344
41.35	0.03433	0.0004358
42.26	0.03469	0.0004359
43.18	0.035	0.0004352
44.1	0.03527	0.0004346
45.02	0.03549	0.0004346
45.94	0.03566	0.000436
46.86	0.03579	0.0004391
47.78	0.03588	0.0004444
48.7	0.03592	0.0004518
49.61	0.03593	0.0004613
50.53	0.03589	0.0004725
51.45	0.03582	0.000485
52.37	0.03571	0.0004982
53.29	0.03557	0.0005116
54.21	0.0354	0.0005246
55.13	0.03519	0.0005369
56.05	0.03496	0.000548
56.96	0.0347	0.0005577
57.88	0.03441	0.000566
58.8	0.0341	0.0005727
59.72	0.03377	0.000578
60.64	0.03341	0.0005821
61.56	0.03303	0.000585
62.48	0.03263	0.0005872
63.4	0.03222	0.0005887
64.31	0.03178	0.0005898
65.23	0.03133	0.0005907
66.15	0.03086	0.0005916
67.07	0.03038	0.0005924
67.99	0.02988	0.0005932
68.91	0.02937	0.0005939
69.83	0.02884	0.0005945
70.75	0.0283	0.0005949
71.67	0.02775	0.0005951
72.58	0.02719	0.0005948
73.5	0.02662	0.0005943
74.42	0.02604	0.0005934
75.34	0.02545	0.0005923
76.26	0.02485	0.0005913
77.18	0.02425	0.0005905
78.1	0.02364	0.0005901
79.02	0.02302	0.0005906
79.93	0.0224	0.0005921
80.85	0.02179	0.0005949
81.77	0.02116	0.000599
82.69	0.02054	0.0006047
83.61	0.01992	0.0006119
84.53	0.0193	0.0006204
85.45	0.01869	0.00063
86.37	0.01808	0.0006406
87.28	0.01747	0.0006516
88.2	0.01686	0.000663
89.12	0.01626	0.0006742
90.04	0.01567	0.0006851
90.96	0.01508	0.0006955
91.88	0.01451	0.0007051
92.8	0.01393	0.0007139
93.72	0.01337	0.0007219
94.63	0.01281	0.0007289
95.55	0.01225	0.0007353
96.47	0.01171	0.0007409
97.39	0.01117	0.0007459
98.31	0.01064	0.0007505
99.23	0.01012	0.0007547
100.1	0.009601	0.0007587
101.1	0.009091	0.0007623
102	0.008588	0.0007657
102.9	0.008092	0.0007686
103.8	0.007604	0.0007711
104.7	0.007123	0.0007728
105.7	0.006651	0.0007737
106.6	0.006186	0.0007735
107.5	0.005732	0.0007719
108.4	0.005287	0.0007688
109.3	0.004852	0.0007638
110.3	0.00443	0.0007569
111.2	0.00402	0.0007479
112.1	0.003623	0.0007365
113	0.003242	0.0007228
113.9	0.002877	0.0007065
114.8	0.002529	0.0006877
115.8	0.0022	0.0006661
116.7	0.00189	0.0006419
117.6	0.001601	0.0006148
118.5	0.001334	0.0005847
119.4	0.00109	0.0005516
120.4	0.0008691	0.0005152
121.3	0.0006729	0.0004753
122.2	0.0005016	0.0004318
123.1	0.0003555	0.0003843
124	0.0002347	0.0003326
125	0.0001393	0.0002764
125.9	6.869e-05	0.0002153
126.8	2.252e-05	0.0001491
127.7	3.754e-08	7.742e-05
128.6	0	0

## Sheet: Fig5D
surface area per frame
C								C'								J-C								J-C'								C (1-14 deletion)								C (1-14 deletion)'
traj1	traj2	traj3	traj4	traj5	traj6	traj7	traj8	traj1	traj2	traj3	traj4	traj5	traj6	traj7	traj8	traj1	traj2	traj3	traj4	traj5	traj6	traj7	traj8	traj1	traj2	traj3	traj4	traj5	traj6	traj7	traj8	traj1	traj2	traj3	traj4	traj5	traj6	traj7	traj8	traj1	traj2	traj3	traj4	traj5	traj6	traj7	traj8
3.78798	2.93484	3.50999	3.30705	3.76847	3.12901	3.45912	3.3115	3.65583	2.77578	3.07651	3.21702	3.40598	2.9578	2.80547	3.09859	4.23067	2.84856	3.79456	3.68252	4.17962	2.91256	4.29533	3.77899	3.07567	4.14237	2.29422	2.72173	3.0541	4.4096	2.42206	2.66742	4.23067	2.84856	3.79456	3.68252	3.19129	3.16341	2.65442	3.07656	3.71145	3.33554	4.04234	3.59702	2.88733	4.42914	3.30901	3.363
3.74775	3.10688	3.85827	2.69953	3.70745	3.0664	3.62404	3.13247	3.75194	2.83576	3.69558	2.8316	3.31827	3.14875	3.24931	3.70016	3.69208	3.10085	4.43487	3.57886	4.40852	3.05988	4.87924	3.38783	2.45362	3.47979	3.16663	2.18035	3.41014	3.75416	2.61085	2.29663	3.69208	3.10085	4.43487	3.57886	3.67479	2.6626	3.31138	3.17998	3.38459	3.75355	3.63023	3.73653	2.6269	4.72633	3.09063	3.10844
3.78562	2.76795	4.13545	3.1054	3.3891	2.84732	4.13926	3.10169	3.61256	2.50294	3.6441	3.37939	3.18909	2.99199	2.96357	3.15333	3.6119	3.98903	4.59295	3.51613	5.30993	3.40169	4.30789	3.29098	2.32394	3.96428	3.39614	2.74012	3.56885	4.00872	3.87696	2.61978	3.6119	3.98903	4.59295	3.51613	3.15793	2.99952	2.86727	2.71599	3.33302	4.05662	3.69575	3.25684	2.8542	4.00213	4.53541	2.75129
3.00156	2.86501	4.29668	3.42062	3.51234	2.857	3.84233	3.17021	3.47976	2.45997	3.24668	3.47402	3.10512	3.07778	2.65629	3.08343	4.85197	4.17981	4.03158	4.29864	4.57021	4.22267	4.35667	3.40171	2.78572	3.26056	3.16998	2.1689	3.29292	3.55364	2.95459	2.83044	4.85197	4.17981	4.03158	4.29864	3.00668	2.77196	2.38657	2.7638	3.38635	3.53808	3.67776	3.63654	2.64989	3.99136	3.64963	3.20283
3.15167	2.8767	4.74781	2.67967	3.99617	3.0514	3.77349	3.0573	3.8625	2.69329	3.07779	3.11279	3.5015	3.42893	2.88574	3.34667	3.6932	3.29194	4.7396	4.20584	4.40655	4.00354	4.58433	3.13943	2.12565	3.13379	3.12412	2.31574	3.78833	4.20667	3.49794	2.72656	3.6932	3.29194	4.7396	4.20584	3.02814	2.68277	2.80573	2.78329	3.21455	3.92534	3.53063	3.65215	2.69974	4.68988	3.95148	3.08843
3.51629	3.10888	3.26776	3.36212	4.11374	3.07734	3.94881	2.76112	3.5431	2.98875	3.587	2.70799	3.47798	3.36842	2.84829	3.83131	4.08272	3.60962	4.68003	3.65046	4.17985	4.00169	4.24594	3.11606	2.4757	3.6296	3.02475	2.56157	3.3648	3.83698	3.07355	3.51627	4.08272	3.60962	4.68003	3.65046	3.09168	2.52238	3.45492	2.94257	3.36369	3.28946	4.5009	3.51349	3.09999	4.59788	4.07557	3.0359
3.83851	3.16985	3.99072	3.60004	3.95761	2.94731	3.67448	2.50447	3.89058	2.70356	3.08993	3.12143	3.45238	2.80396	2.8802	3.51782	4.19389	3.27737	4.26272	3.93404	3.64892	3.59797	4.74552	3.08617	3.0643	3.15101	3.29047	2.75399	3.81729	3.90278	2.89885	2.87143	4.19389	3.27737	4.26272	3.93404	3.14285	2.88479	2.84538	2.29032	4.1493	3.42549	4.27711	3.34339	2.74148	4.27564	4.11146	3.1126
3.7287	3.19871	3.72439	3.42111	3.84156	2.85701	4.033	3.35061	3.97071	3.17153	3.37574	3.05386	3.657	3.52619	2.71963	3.57825	3.66361	3.7189	4.25025	3.10477	3.42382	3.92481	3.66239	3.10505	2.62131	3.48374	3.59493	2.74592	3.67682	3.97932	3.51006	3.03016	3.66361	3.7189	4.25025	3.10477	3.62909	3.09078	2.90689	2.64047	3.51358	3.69977	4.42418	3.15745	2.68957	3.86825	4.64201	3.22676
3.48984	3.14316	3.91136	3.48124	3.48281	2.9996	3.73386	3.15272	3.8519	2.51226	3.76746	3.25487	3.3095	3.42447	2.5412	2.75931	3.86506	3.47956	3.8589	3.51484	3.68034	3.71844	4.32971	2.8693	2.49352	3.55073	2.94501	3.47789	3.77612	4.13973	2.69188	2.71961	3.86506	3.47956	3.8589	3.51484	2.84651	2.66455	2.90878	2.4498	4.15032	3.08012	4.77563	3.53137	2.59033	3.67462	4.89136	2.92056
3.36434	2.70114	4.57918	2.57715	3.52176	2.55969	3.62445	2.94624	3.88662	2.28738	2.9373	3.42149	3.38424	4.00541	2.51473	2.8779	3.3828	3.98482	3.71743	3.48595	3.51499	4.06471	4.27307	2.81635	2.68482	3.90542	2.16426	2.902	3.75677	4.14488	2.97664	2.34751	3.3828	3.98482	3.71743	3.48595	3.01475	2.83241	3.08005	2.86836	3.62111	3.74629	3.58349	3.69371	3.23472	3.91937	3.87704	2.84023
3.92681	2.54921	3.7548	3.02613	2.98591	2.40146	3.68565	2.40349	3.59112	2.55938	3.07493	3.37994	2.70612	4.04958	2.07437	2.9689	4.02597	3.28954	3.83818	3.95604	3.16502	3.3194	3.53536	3.35418	2.48387	4.58743	3.00054	3.45092	4.14044	3.98499	2.63278	2.69047	4.02597	3.28954	3.83818	3.95604	3.20335	2.74459	2.89331	2.43199	3.46628	3.10316	4.4043	3.56535	2.84881	3.94943	4.02831	2.93961
3.13559	3.12007	4.48311	2.76975	3.37538	2.52425	4.01398	2.96802	2.70064	3.12011	3.40774	3.17315	2.98498	3.10015	2.53185	2.8441	4.12612	3.49013	3.8955	3.58108	3.49973	3.09183	3.60146	3.39822	2.703	3.95095	3.23909	3.61239	4.28919	3.59276	3.09746	2.52493	4.12612	3.49013	3.8955	3.58108	2.84001	3.01774	3.22137	2.5941	3.47844	3.20543	4.14853	3.87102	3.14782	3.5582	3.3201	3.05558
2.78677	2.63019	4.08646	3.18632	3.58522	2.65915	3.6392	2.69681	3.35694	2.64333	3.40535	3.13222	2.75245	3.98374	2.41001	3.10111	3.81804	3.44207	3.94742	3.30847	3.5924	3.42352	3.31787	3.43114	2.92003	3.27544	3.47215	3.32265	3.68242	3.74153	3.28686	2.39245	3.81804	3.44207	3.94742	3.30847	2.83241	3.42836	2.75751	2.66001	3.57087	3.52799	4.14357	3.76487	2.72772	3.86333	3.65251	3.08159
3.56951	2.79881	4.01056	2.93904	3.39311	3.73392	3.58604	2.53176	3.17871	2.53675	3.04392	2.51415	3.23028	3.34548	2.59112	3.50367	3.58835	3.37586	4.2545	3.03557	3.76158	3.06459	3.21671	2.92495	3.09954	3.42988	3.69208	3.26853	3.85243	3.20192	3.19168	2.31898	3.58835	3.37586	4.2545	3.03557	2.98512	3.0458	3.48794	3.07525	3.53072	3.52835	4.06728	4.02808	3.0042	4.0583	2.95291	3.56629
3.07714	3.1046	4.25859	2.03578	3.27526	3.06846	3.16515	3.18212	3.54398	3.34945	3.57974	2.44385	2.45819	3.71179	2.865	2.89993	3.90356	3.71691	3.9227	3.26187	3.39597	3.40155	3.18913	3.7507	3.63066	3.42912	4.15473	3.04442	3.2239	3.09563	2.81301	2.90101	3.90356	3.71691	3.9227	3.26187	3.0101	3.34862	3.4193	2.86608	3.62451	3.62646	4.57634	3.53204	3.33111	3.92825	3.25556	3.48432
3.32442	2.60112	5.13474	2.32807	2.94261	3.2203	3.12313	3.3063	3.64688	2.77173	3.71487	3.1969	2.94288	3.5735	2.72852	3.40061	4.15817	3.94581	4.73074	3.62142	3.08537	2.96864	3.93991	3.37361	3.53559	3.89762	3.33027	3.06682	4.14818	2.51023	2.81315	3.17171	4.15817	3.94581	4.73074	3.62142	2.62254	2.51733	3.75434	2.99803	3.62138	3.05119	4.81856	3.51685	2.94213	3.58844	3.20696	3.29366
3.28573	2.76847	4.36876	2.39685	2.77872	3.23356	3.3621	3.14175	3.81494	3.17527	3.58183	2.93107	2.59921	3.78457	2.82732	3.30378	4.27051	3.60906	3.72779	3.33532	2.9511	3.2868	4.04045	3.57896	2.97694	3.72544	2.87876	3.14749	3.73178	2.32084	3.42053	3.1977	4.27051	3.60906	3.72779	3.33532	2.92428	3.26186	3.29557	2.65239	3.941	3.7843	4.77249	3.75242	3.14412	3.48618	4.15873	3.79999
3.71535	2.31378	4.47709	2.67712	3.25281	2.99734	3.2819	3.45934	3.51166	3.54831	3.42311	2.87196	3.01266	3.88669	2.74822	3.42057	3.9754	4.31717	4.15908	4.12546	3.78253	3.34371	3.75785	3.5726	3.77309	3.82249	3.21017	2.91513	4.06443	2.28896	3.38268	3.03786	3.9754	4.31717	4.15908	4.12546	3.05143	2.94513	3.27332	2.90043	4.02753	3.97003	5.28943	3.87692	3.43619	3.33428	4.29489	3.73448
4.03741	2.10754	4.69083	3.05058	3.02111	2.8696	3.49244	3.78028	3.64756	3.32885	3.63702	3.6028	2.92133	3.45563	3.16519	3.64229	4.18145	3.76672	4.15816	4.00965	3.33315	3.28618	4.02461	3.6625	3.23988	3.57907	3.38682	3.00405	3.77858	2.07465	3.56119	3.84872	4.18145	3.76672	4.15816	4.00965	2.67687	3.831	3.3486	3.17587	3.90741	3.63268	4.54457	4.07948	3.20401	3.80406	4.06928	4.16463
3.17291	2.46346	4.24386	2.99223	2.89769	3.46839	3.61812	3.72458	3.20715	3.05588	3.66484	3.36629	2.95534	3.36123	3.2269	3.82537	3.63505	3.78841	4.63328	3.68492	3.3134	3.67624	4.03759	3.49617	3.60695	3.77085	3.10595	3.12288	3.49107	2.44974	3.11371	3.13185	3.63505	3.78841	4.63328	3.68492	3.24663	2.86418	3.17051	3.30288	3.98199	3.55174	4.34845	4.1908	3.56133	3.73285	3.29568	3.87356
3.84798	3.03382	4.39817	3.1167	2.56985	3.65015	3.39027	3.46273	3.87806	2.89616	3.92435	3.80687	2.95034	3.34451	2.50543	3.70827	4.28029	3.84003	4.86161	3.96748	3.94153	3.46132	3.74769	3.8904	3.59881	3.56599	3.51919	2.75565	3.93457	1.89229	3.54497	3.44685	4.28029	3.84003	4.86161	3.96748	2.80336	3.03584	2.64906	2.83004	4.26573	3.35457	3.77047	3.96295	3.32027	3.29922	3.14363	3.66344
3.2387	3.50416	4.39914	3.05086	2.64437	3.68912	4.01208	2.66859	3.89551	2.35716	3.89003	3.86442	2.7028	3.38066	2.74347	3.56859	4.21558	3.84534	4.84395	3.6535	3.25181	3.08015	3.93677	3.51294	4.02773	4.05909	2.30591	2.88582	3.41206	2.158	2.86855	3.65686	4.21558	3.84534	4.84395	3.6535	2.99795	3.03167	2.80884	3.07714	3.91141	3.54446	3.68282	3.71809	3.21792	3.47675	3.22759	4.02655
3.3018	3.25185	3.7988	2.73803	2.75245	3.77784	3.63597	3.03083	3.47002	3.02734	3.99646	3.45071	2.73801	3.98406	3.10748	3.22858	4.47191	4.68842	4.29199	4.62101	3.49234	3.35238	4.59079	3.79628	3.84074	2.94674	2.31685	2.61073	3.83451	2.33482	3.51722	3.54348	4.47191	4.68842	4.29199	4.62101	3.60447	3.0537	3.2676	2.91295	3.50602	3.19473	3.96687	3.77938	3.19687	3.04161	3.2479	3.45634
3.43581	3.1226	3.82944	3.57984	2.8823	3.71457	3.73116	2.78332	3.94899	2.44101	3.45914	3.57972	2.70291	4.45243	2.6132	3.26508	4.7262	4.20444	4.44611	3.68215	3.44105	3.51609	4.60556	3.47475	3.17248	3.35548	2.81382	2.85161	4.09559	2.47681	3.10625	4.01498	4.7262	4.20444	4.44611	3.68215	3.32678	2.85101	3.41066	2.42903	3.29514	4.1409	4.79624	4.07338	3.05958	3.44179	3.18444	3.37986
3.60366	3.51689	3.34744	3.48583	2.56112	3.72082	3.11259	3.84856	2.87292	2.86635	3.06241	2.85403	2.87975	4.36334	2.48207	2.87046	4.45781	4.24261	3.97592	3.7681	3.20327	3.9198	4.73247	3.26432	3.09537	3.03637	3.03578	2.57971	4.21002	2.84361	3.61409	3.73959	4.45781	4.24261	3.97592	3.7681	3.15687	3.02237	3.21633	3.08163	3.28368	3.15236	4.27296	3.86841	3.40322	2.86491	3.89446	3.77976
3.66144	3.26251	3.58981	2.51592	2.80926	3.98222	3.68471	2.94123	3.72154	3.36488	3.82007	3.31716	2.62451	4.06256	2.79216	2.86709	3.28717	4.44877	4.0629	3.62459	3.06933	3.29859	4.15977	3.23906	2.60981	3.03975	3.05498	2.93153	4.32299	3.18166	3.17498	3.98812	3.28717	4.44877	4.0629	3.62459	3.16771	2.60395	3.44205	2.99704	3.27642	3.0303	4.09798	3.99219	3.56539	2.72199	3.19651	3.42983
3.9879	3.02298	4.28014	2.36354	3.09068	3.92839	3.47095	3.38947	3.21994	3.0632	3.67744	2.68385	3.33714	3.77259	2.43465	3.04047	3.18318	3.51064	4.04998	3.28895	3.16072	3.13316	3.94745	3.1862	3.06272	3.51619	2.70302	3.02506	4.21369	3.73972	3.18049	3.3681	3.18318	3.51064	4.04998	3.28895	3.2406	3.27989	3.32392	3.29578	3.69318	3.01848	4.34898	4.06735	3.26564	3.18368	3.44863	3.47199
3.48502	3.32084	4.37827	2.77273	3.75847	3.61748	3.12409	2.88407	3.02002	3.15941	3.95386	2.23906	3.38301	3.80812	2.54997	2.78844	3.16113	4.11357	3.91515	3.50393	3.5044	3.42191	3.18733	3.31858	2.41155	3.23731	3.10803	2.6925	4.04952	2.74109	2.74662	3.81701	3.16113	4.11357	3.91515	3.50393	3.39666	3.75484	2.73592	2.94447	3.19379	3.10606	4.26872	3.82064	2.99598	3.13923	2.87932	3.5202
3.31927	3.1809	3.75366	2.92689	3.21068	3.32248	3.54182	3.03204	2.9597	2.88058	3.53139	3.04356	3.99617	3.07456	2.88254	2.74434	3.5998	3.97316	4.38831	3.3038	3.88267	2.806	3.64802	3.0894	2.58157	3.21109	2.98717	2.08833	4.15875	2.72747	2.96184	3.7183	3.5998	3.97316	4.38831	3.3038	3.41097	3.47374	2.90427	2.41955	3.50899	3.1095	4.59845	3.76095	3.12758	3.32527	3.38066	3.84588
3.20647	3.13097	4.26306	2.43824	3.31814	3.6247	3.36354	3.20647	3.55898	2.68359	3.10763	2.96615	3.46541	3.0139	2.80057	2.37523	3.82747	4.40452	3.86721	3.27941	3.72429	3.28127	3.78617	3.13876	2.20122	3.33702	3.09993	2.66641	4.29821	3.16674	2.85137	3.72071	3.82747	4.40452	3.86721	3.27941	3.23669	4.07191	3.08	2.93162	3.35499	2.78981	3.89709	4.53916	2.86954	2.88709	3.82753	3.74045
3.80036	2.90964	4.48976	3.07799	3.39383	3.23205	3.80417	3.18215	3.36049	3.16677	3.54383	2.80763	3.53421	3.03645	3.48896	2.57937	3.44905	3.59069	4.17606	3.20159	3.04818	2.70306	3.88013	3.13524	2.17666	3.51469	3.04735	2.56394	4.23629	2.66653	3.26021	3.53208	3.44905	3.59069	4.17606	3.20159	3.41494	3.02171	3.22471	3.12487	3.65356	3.11595	4.08271	3.61076	2.96534	3.71258	3.48972	3.00167
3.36468	3.54389	3.88225	3.26353	3.8921	3.00142	3.18579	3.20586	3.35199	3.222	3.25411	2.71627	3.67931	2.95356	3.63283	2.82017	3.32	3.91633	3.71284	3.03933	3.18109	2.60197	3.91531	3.35866	2.27302	3.32537	3.03341	3.33123	4.07903	2.66798	2.35187	3.89632	3.32	3.91633	3.71284	3.03933	3.58379	3.75546	3.61834	3.45907	3.37931	2.70204	3.92665	4.35699	3.43264	2.95337	2.82727	3.48446
3.87352	3.43005	3.80262	3.71509	3.24667	3.25238	3.1326	3.5354	3.33967	2.75133	3.30397	2.7771	3.93005	3.56164	2.94314	2.69265	3.02755	3.82592	4.27527	2.73987	3.13944	2.555	3.41143	2.98576	1.47131	3.33623	2.88119	3.62684	4.04958	3.08763	2.56334	4.00688	3.02755	3.82592	4.27527	2.73987	3.76254	3.68747	2.82308	2.80075	3.29377	3.52668	4.02484	4.33629	3.39633	2.81518	2.85681	3.96195
4.21529	3.20546	3.68716	3.88556	3.66592	3.4019	3.92783	3.68686	4.07377	3.36896	3.23791	2.6178	3.35523	3.24913	3.20855	2.8292	2.98469	3.54493	4.0511	2.9149	3.3211	2.74227	3.92711	3.14178	1.8821	3.26333	3.22507	3.84391	3.71368	2.67032	2.72653	3.43909	2.98469	3.54493	4.0511	2.9149	3.57483	3.60896	3.15362	3.20739	3.9964	3.9984	4.01301	4.30723	3.39174	3.20282	2.85182	3.85648
3.64205	3.5491	3.95704	4.10129	4.37989	3.23833	3.11608	3.57166	3.4528	2.6649	4.51114	2.57618	3.21957	3.07534	3.60289	2.75892	3.49856	3.27922	3.85507	2.84038	3.60228	3.22392	3.97407	2.91966	1.89225	3.22816	3.34393	2.9611	4.19237	3.17298	2.65442	2.65529	3.49856	3.27922	3.85507	2.84038	3.89162	3.4805	2.85256	3.59769	3.96823	3.46938	3.73258	3.98129	3.85912	3.12432	2.82754	4.35364
3.55608	3.39744	3.97003	3.88226	3.90455	3.71663	3.68425	2.74972	3.27177	2.87214	4.27033	2.80707	2.76612	3.05974	3.9304	2.93237	4.02217	3.35387	4.21382	2.89853	3.21467	2.80529	4.17031	3.29934	1.99676	3.5284	3.91162	3.74117	5.25139	3.59462	2.98902	3.15951	4.02217	3.35387	4.21382	2.89853	4.25848	3.85853	2.82597	3.18971	4.49587	3.10149	3.91456	4.08679	3.59202	3.34833	2.88614	3.38088
3.16136	3.16979	3.91306	3.67583	3.58474	3.45758	3.23972	2.86633	3.00701	2.53183	4.33328	1.97986	2.74627	2.87805	3.25145	2.40098	3.60599	4.05255	4.71614	2.99413	3.76468	2.38174	4.33769	3.526	1.90974	4.10775	3.18346	2.72986	4.99829	3.26597	3.21015	3.55704	3.60599	4.05255	4.71614	2.99413	3.78652	4.05433	3.36342	2.90272	3.65262	3.26792	4.07745	3.69756	3.57653	3.63566	3.33288	3.58896
3.81443	3.21522	4.0099	4.07634	4.05285	3.21632	3.0256	3.14294	2.89792	3.23758	4.13005	2.43461	3.20103	3.35414	3.41318	2.63471	3.35406	3.74664	4.22406	3.71006	3.50054	2.92463	3.48877	3.38193	2.01299	3.26902	3.24834	3.03228	5.0602	3.01766	2.14842	3.73647	3.35406	3.74664	4.22406	3.71006	4.15936	3.58744	3.11463	3.29134	3.98522	3.65873	4.28051	3.86648	3.414	3.12116	2.3718	3.93033
4.02396	3.22146	4.25625	3.99566	3.46494	3.64604	3.43867	2.6428	3.09305	2.9945	3.77216	2.67746	3.54223	3.66862	3.19912	2.47269	2.9333	4.04842	4.0037	3.24476	3.70643	3.05522	3.55659	3.2821	2.04168	3.57309	3.75495	3.10948	4.83928	2.952	3.03931	3.91963	2.9333	4.04842	4.0037	3.24476	4.16619	3.82948	3.09014	3.16212	3.87369	4.00376	3.80922	4.65739	2.88983	3.32552	2.35392	3.99622
3.92009	3.49475	4.27021	3.80392	3.66699	3.29007	3.27253	3.25969	3.55058	3.19128	3.87561	2.28433	2.90445	3.51283	3.08739	2.88219	3.94007	3.44532	3.84751	2.92558	3.56831	2.88231	3.48772	3.12903	2.27273	4.12208	2.81636	3.29703	5.0654	2.99157	2.92009	4.34121	3.94007	3.44532	3.84751	2.92558	3.32127	3.18962	3.28901	2.84102	4.13133	3.60784	3.91432	3.84938	2.71408	3.07488	2.68534	3.91751
4.48994	3.07228	3.88115	3.40194	3.92201	3.02825	3.12291	3.38758	3.04106	2.43919	3.49868	2.77777	3.25443	3.38836	2.83669	2.81375	4.40732	3.06499	4.09347	3.28837	3.56501	2.9475	4.07969	3.73427	2.80327	3.53833	2.43808	3.20997	4.77158	3.54708	2.83634	3.51788	4.40732	3.06499	4.09347	3.28837	3.79484	3.45902	3.68575	3.22721	3.92681	3.64229	4.40107	4.21469	3.20057	2.2404	3.16179	3.51134
4.32967	3.43432	3.83688	3.39654	3.45232	3.50671	3.31563	3.11145	3.34146	3.12895	3.42787	2.85071	2.83351	4.27144	2.66812	2.66149	4.48877	3.10052	3.17885	3.20268	3.67181	3.09071	3.75319	3.71761	3.05424	3.51524	2.75187	3.0048	4.54719	2.65184	3.61653	3.57935	4.48877	3.10052	3.17885	3.20268	3.96407	3.38423	3.50792	2.3971	3.66215	3.44262	4.16135	3.62237	2.6931	2.64442	2.76695	3.43023
4.36403	2.68282	4.77187	4.13372	4.21059	2.72363	3.60526	3.08567	3.41601	2.61242	3.80739	3.06711	3.15294	3.77085	2.96286	2.12166	4.39379	3.28175	3.91523	3.94939	3.96664	2.73845	3.75049	4.00502	3.23773	3.83725	2.13995	3.37148	4.58147	3.35272	3.54652	2.95045	4.39379	3.28175	3.91523	3.94939	3.6822	3.05566	3.54379	2.3049	3.80958	3.34687	3.66305	3.5852	2.65428	2.66898	2.68265	3.48456
4.80565	3.24905	3.52703	3.86258	4.10703	3.49767	3.19669	2.90683	3.27577	2.26392	3.50741	2.19016	2.38648	3.48125	2.67083	2.66765	4.10341	3.23533	3.57969	4.01112	3.34357	2.6904	3.65821	4.20835	2.79071	3.71632	2.34764	3.98597	3.82918	3.50201	3.83632	2.4825	4.10341	3.23533	3.57969	4.01112	3.778	3.11854	2.89296	2.27805	3.49801	3.97189	4.32028	3.6621	2.96328	3.26261	2.78459	3.43111
4.16872	3.35061	3.52335	3.4542	3.72912	3.80555	3.32331	3.29181	3.23937	2.79176	3.92469	2.8739	2.81492	3.69806	2.23861	3.12741	3.99536	3.30415	3.59154	3.01141	3.80677	2.85422	3.90968	3.85761	4.21212	3.29932	1.77094	3.47758	4.0461	3.69206	2.98242	2.50482	3.99536	3.30415	3.59154	3.01141	3.74451	3.84368	3.28327	2.83504	4.30629	3.97497	4.20446	3.70244	2.41059	3.09108	2.82984	3.80049
4.30333	3.41683	3.85089	3.1033	3.89243	3.42952	3.56845	3.18021	3.41306	3.03438	3.74248	2.44339	2.72689	3.78254	2.57792	3.09054	4.11698	3.2364	3.16027	3.11813	3.54589	2.38378	3.45939	3.69675	3.29282	3.45811	2.04098	3.10561	4.47787	3.41161	2.79643	3.05096	4.11698	3.2364	3.16027	3.11813	3.75144	3.74145	3.1826	2.45427	4.73177	4.69907	4.0931	3.76205	2.8595	3.43352	3.17098	4.47819
4.11577	2.98147	4.37799	3.76618	3.83547	2.90872	3.46537	3.44098	3.4199	3.12371	3.5425	2.19466	2.13514	3.15298	2.95746	3.39248	3.96293	3.93913	3.60937	3.46346	3.63226	3.31483	3.97193	4.04947	3.15063	3.30048	1.94984	3.57802	4.17981	3.41053	2.92221	3.83865	3.96293	3.93913	3.60937	3.46346	3.59722	3.62221	3.07082	2.71275	4.37508	3.87731	4.15642	4.09907	2.97666	3.5186	2.92095	4.71932
3.41106	2.55007	3.95017	3.81397	3.61301	2.82601	4.19899	2.92647	3.23996	3.03394	3.37317	2.73649	2.6586	3.59536	3.24774	3.56245	3.88207	2.66578	4.25118	3.13282	3.78395	2.57035	3.98667	3.57987	4.35704	3.64118	2.52967	3.35031	3.58984	2.7685	2.95698	3.85231	3.88207	2.66578	4.25118	3.13282	3.03613	4.05075	3.29751	2.39961	4.26433	3.26083	4.20731	3.95438	2.55714	3.37514	2.68978	4.19867
3.77618	2.8499	3.88294	3.32283	4.283	2.80852	3.90661	2.85462	3.07319	3.3122	3.47789	2.47237	2.38461	3.71196	3.22685	3.19191	3.64759	3.42962	3.92054	3.31439	3.71504	2.44028	3.90979	3.84089	3.89422	3.27023	2.55168	3.42476	3.86509	2.49323	2.92849	3.72412	3.64759	3.42962	3.92054	3.31439	3.37244	3.26677	3.18261	2.30098	4.30346	4.3696	4.04859	3.92008	2.66257	3.42236	3.33882	3.95103
3.64736	2.58089	3.82909	4.16028	3.88136	3.02883	3.61721	3.46688	3.05745	3.02469	3.12255	2.54287	2.93262	3.92056	3.07879	2.87181	3.51214	3.9539	3.37227	3.10104	3.51511	2.21951	4.03159	3.92609	3.88972	3.62129	2.55506	3.43843	4.35538	2.88021	2.90919	4.06822	3.51214	3.9539	3.37227	3.10104	3.58066	4.02624	3.0337	2.09364	4.54795	3.89726	3.88971	4.17814	2.81995	3.27177	3.64817	3.73909
4.35801	2.71743	3.95178	3.60739	3.99762	3.61815	4.28306	3.30648	2.58303	2.98199	3.00185	2.35513	2.38579	3.65031	2.93485	2.89852	4.18882	3.84987	3.71675	3.17752	3.94585	2.81049	3.85766	3.2336	3.68776	3.17861	2.59973	3.1883	3.51363	3.30493	2.49098	4.06468	4.18882	3.84987	3.71675	3.17752	3.33392	4.15134	3.31779	2.68091	4.66921	3.90237	3.79597	4.35193	2.14641	2.93867	2.85996	4.0488
4.33182	2.9753	4.18193	3.40585	3.96763	3.54738	4.71161	2.84539	2.56831	2.43621	3.55589	2.48367	2.8016	3.67415	3.60308	3.19654	3.87887	3.75655	3.2673	4.27137	4.47203	3.18865	4.07329	3.93078	3.88937	3.03615	2.75589	2.95435	3.7497	2.97002	2.98478	4.12346	3.87887	3.75655	3.2673	4.27137	3.17417	3.6943	3.29682	2.55831	3.73177	3.79024	4.16587	4.13827	3.10962	2.48073	2.53016	3.48118
3.70488	2.96737	3.75669	3.5466	3.88275	3.2808	4.45897	3.20914	2.37595	2.71213	3.96948	2.56782	2.50311	3.29652	3.16911	2.96995	4.03522	3.17356	3.31639	3.60024	4.14341	2.85244	4.02818	3.67417	3.83892	3.39242	2.96979	2.95819	3.96668	2.35194	2.93065	3.70489	4.03522	3.17356	3.31639	3.60024	3.45213	2.93374	3.52655	2.64157	3.68615	3.80546	3.63634	4.37906	2.99267	3.00977	3.76616	3.7462
3.66845	3.00562	4.04019	3.73915	3.70799	3.19391	4.228	3.33745	2.57006	2.48211	3.03026	2.72957	2.81528	3.34401	3.89661	3.03932	3.67498	2.69979	3.71977	3.55213	3.66585	2.19763	4.31608	4.00892	3.3935	3.21299	3.08065	3.35942	3.46951	2.68076	2.57218	3.60848	3.67498	2.69979	3.71977	3.55213	2.7171	3.34522	3.48927	2.86605	3.95204	3.35893	3.75016	4.08361	3.10525	3.28541	3.60999	3.59794
3.07812	3.04037	4.34775	3.57009	3.66937	3.46114	4.23492	3.15927	2.1264	2.71639	3.52668	2.87495	2.80111	2.78866	3.62776	3.18592	3.5968	3.01664	3.69483	3.45704	3.87963	2.36699	3.41961	4.1804	3.17491	3.42377	3.17211	2.88255	3.416	2.09785	2.86879	3.67615	3.5968	3.01664	3.69483	3.45704	3.51943	3.68471	3.26411	2.25335	3.50303	4.00956	3.98998	4.05072	3.3313	3.46959	3.23294	3.99956
3.67059	2.39797	3.53806	4.32908	3.99216	3.46476	4.06406	3.64728	2.99554	2.28322	4.29004	2.95132	3.13078	3.30078	4.12208	3.38682	3.60349	2.73566	3.78633	3.86833	3.98164	2.0031	4.18307	3.62099	4.2497	3.58665	2.90866	2.59191	3.5557	1.85771	2.61726	3.64128	3.60349	2.73566	3.78633	3.86833	3.30434	3.38251	3.50914	2.32962	3.61002	3.92762	3.9429	4.1976	2.96299	3.38768	3.00614	3.82452
3.08593	2.22691	4.08978	4.06392	3.46808	2.93108	3.60123	3.35609	2.58984	3.51437	3.65611	3.10545	3.10127	3.55811	3.80301	4.4411	3.54031	3.55851	3.45445	3.64509	3.79769	2.75092	3.59018	3.58955	3.32495	3.71663	2.38952	3.33234	3.52861	2.23953	2.41826	3.32736	3.54031	3.55851	3.45445	3.64509	3.33806	3.15976	3.31257	2.90564	4.47387	3.72854	3.94279	3.98987	2.6111	2.31244	2.40797	3.83008
3.92819	2.6024	3.61466	3.37692	3.14335	3.70384	3.73277	4.27675	2.91817	3.20383	3.45298	3.19099	3.10967	3.54798	3.53484	3.43964	3.91913	3.4695	4.08992	3.71557	3.63987	2.31634	3.13874	3.87514	3.82125	3.70541	2.65306	3.44018	3.51707	2.93405	2.51556	3.42572	3.91913	3.4695	4.08992	3.71557	3.43566	3.12738	3.15143	2.58469	4.17492	3.93836	4.06435	4.04681	3.13132	2.65079	2.69219	4.17348
3.46791	2.28498	3.85385	3.57558	3.44276	3.28824	3.646	4.1471	2.99269	3.60986	3.89543	3.27896	2.67219	3.14238	3.50403	2.53077	4.22197	3.12966	3.36349	3.79368	3.48928	2.43518	3.83652	3.90993	4.12679	3.70533	2.79189	3.12254	3.4207	2.89103	2.70216	3.13415	4.22197	3.12966	3.36349	3.79368	3.11036	3.39102	3.25089	3.15279	3.58808	4.08249	4.05967	4.01199	3.52772	2.78587	2.76688	3.84664
3.6921	2.92021	3.72743	3.43661	3.71728	3.0553	3.55101	3.61516	3.0144	3.63382	3.31478	2.20765	3.01961	2.61919	3.04015	3.9025	4.21406	3.42769	3.35877	3.53085	3.71114	2.68267	3.44393	3.63319	4.0308	3.50699	2.68362	2.72608	3.10824	3.43854	3.12465	3.37589	4.21406	3.42769	3.35877	3.53085	3.22012	3.39962	3.37135	2.89267	4.2164	3.82786	3.49577	4.0828	3.80999	2.75964	2.59495	4.20944
4.22045	3.24858	4.36073	3.60692	3.86869	3.20764	3.24014	3.69273	2.46986	2.8234	3.62023	3.08707	2.89466	3.21595	3.25259	3.11422	4.34385	3.57932	3.8876	3.13877	3.85475	2.49961	3.62261	3.88523	3.64673	3.81909	2.28548	2.51629	3.34086	3.32908	3.05984	3.50706	4.34385	3.57932	3.8876	3.13877	3.23121	3.2433	3.16473	2.80386	4.31418	3.7599	3.38662	3.86123	3.52068	2.82836	2.67761	4.11918
3.89982	2.98986	3.9118	3.19967	4.11787	3.59041	3.96685	4.12076	2.87378	3.32696	3.22732	2.28779	2.99132	4.02923	3.23308	3.2127	4.1537	3.81717	3.59853	3.1555	4.17325	2.76384	3.56195	3.09638	3.35159	4.14928	2.09005	2.56923	3.10552	3.2242	3.17754	3.47358	4.1537	3.81717	3.59853	3.1555	3.8881	3.73411	3.35907	3.07008	3.95723	3.5317	3.24044	4.00529	3.65185	2.56312	3.00663	4.0059
3.81114	2.86576	3.63307	3.74314	3.95403	3.60403	3.24452	3.61813	3.15475	3.38106	3.99002	2.99895	3.26591	3.43845	2.74089	3.15052	4.05899	4.18245	3.57239	3.01833	4.32273	2.24187	3.0418	3.50771	3.0496	3.69083	2.16159	2.87174	3.25412	1.8987	3.50926	3.68668	4.05899	4.18245	3.57239	3.01833	3.45902	3.7286	3.02533	3.01688	3.92576	3.85653	2.92922	3.72429	3.37143	2.84759	2.51567	3.85866
4.24271	2.93566	3.82356	3.50073	4.49658	2.98784	3.42629	3.36118	3.20729	3.00998	3.87763	2.36582	2.86818	2.96642	3.72224	3.25231	4.17318	3.44462	3.89594	3.27836	4.00443	2.41304	2.99345	3.6977	2.98032	3.44924	2.70388	2.97417	2.82831	1.84974	3.33418	3.13394	4.17318	3.44462	3.89594	3.27836	3.4271	3.38421	2.94328	3.38016	4.82728	3.78752	3.29907	3.97767	3.17202	3.55071	2.78962	4.14107
3.94883	2.88299	3.91428	3.7281	4.63638	3.93843	3.58819	3.36225	3.29144	3.61924	3.98683	2.13657	3.30903	3.12929	3.34553	3.53384	4.21523	3.39881	4.40749	3.79374	3.67038	2.68321	3.6894	3.2863	3.31741	3.53601	2.07991	2.48685	3.63046	1.75501	3.22994	3.41201	4.21523	3.39881	4.40749	3.79374	3.32811	2.9944	3.35187	3.04305	4.50546	3.99718	3.55723	4.40016	3.74876	3.55633	2.32686	3.39821
3.70847	3.32895	4.14467	3.37017	4.51967	3.69128	3.64361	3.30038	2.92371	2.94572	3.90806	3.02756	3.5513	3.43256	3.40065	3.62695	3.95362	3.82702	4.11627	3.1056	4.32247	2.65271	3.19131	2.98603	3.16044	3.24578	2.62139	2.54383	3.42885	2.31464	2.77347	3.30944	3.95362	3.82702	4.11627	3.1056	3.87256	2.62262	2.77069	3.73683	4.35716	4.01726	3.92987	3.67272	3.41698	3.60049	2.00279	3.14571
3.9612	2.5436	4.0336	3.0564	4.30042	2.92245	3.20081	3.54403	2.78756	3.00826	3.47202	2.44813	3.03898	2.43151	3.39234	3.34659	4.34778	3.77218	3.81583	3.12023	4.24696	2.49708	3.40147	3.55185	3.24429	3.1823	2.81823	2.80506	3.48742	2.51514	2.77832	3.57125	4.34778	3.77218	3.81583	3.12023	3.69339	2.84042	3.20469	2.85892	4.00508	3.31721	3.68193	3.75427	3.5347	3.39139	2.60878	3.25067
3.88514	2.4838	3.95539	4.00231	4.78214	3.07043	3.37452	3.1218	2.18797	3.5995	4.06456	2.37823	3.38349	3.38959	3.90011	4.26099	4.16732	3.74856	4.19539	2.97471	4.8131	3.00821	3.21734	3.90328	2.56371	2.95415	3.54161	2.72741	3.47665	2.16648	2.81697	3.38817	4.16732	3.74856	4.19539	2.97471	3.64972	3.65367	3.42211	3.01606	4.14683	3.90259	3.87901	2.97915	3.01968	3.931	2.36922	3.2187
3.68175	2.57575	4.09884	3.78509	4.76427	3.47632	3.71205	4.18629	2.42034	3.35915	3.53834	2.25659	2.99807	3.58194	3.79267	3.52715	4.15257	2.75265	4.47254	3.16448	3.82588	2.73504	3.42212	3.67945	2.99565	3.50662	3.47537	3.50454	2.61109	2.17379	2.78305	3.36125	4.15257	2.75265	4.47254	3.16448	3.67123	2.92507	3.40121	2.69382	4.27645	4.08446	3.78448	3.83323	3.26177	3.77185	2.11435	3.85132
3.49558	2.82547	3.80756	4.0606	4.52305	3.543	3.73422	3.79311	2.10986	3.34797	3.37955	2.68365	2.98986	2.84084	3.74058	4.00986	4.63836	2.85738	4.99705	3.58775	3.74569	2.96032	3.29063	4.1276	2.98378	3.69091	4.24071	3.23755	3.05588	2.31839	2.66775	3.86484	4.63836	2.85738	4.99705	3.58775	3.76491	3.87993	3.19025	2.87766	3.99288	4.10587	3.91045	3.89237	2.49006	3.76007	2.86816	3.7036
3.51024	3.1769	4.04013	3.63049	4.55677	3.33209	3.77386	3.91818	3.33081	2.82129	3.72007	2.46175	3.55508	3.23241	4.01495	4.07678	4.80925	3.14313	4.49238	3.82741	3.80128	3.31254	3.69504	4.23389	3.17376	4.18566	3.89972	2.54806	3.21672	2.47147	2.50399	3.72199	4.80925	3.14313	4.49238	3.82741	3.6458	3.93689	3.20625	2.44116	3.92647	4.01072	4.22349	3.17118	2.86384	3.18454	2.68079	3.95654
3.07005	3.10908	4.35001	3.58299	3.76645	3.0096	3.69779	3.59247	3.20088	3.09933	2.94557	2.52288	2.74073	2.90045	3.44869	3.35496	4.16002	3.75666	4.01642	3.99057	4.08747	3.30881	2.95707	3.86728	3.11827	3.80532	3.77028	2.46147	2.96169	2.22002	2.60749	3.83866	4.16002	3.75666	4.01642	3.99057	3.43961	2.99426	2.88799	2.75632	3.10451	3.7729	3.96465	2.9458	3.07422	3.14651	2.92646	3.89004
3.71688	3.26362	4.3424	3.80502	3.57941	3.67059	3.98893	4.07681	2.67245	3.32798	3.31511	2.69561	3.2131	2.77363	3.37473	3.15067	4.25042	3.65167	4.28294	3.97522	3.48712	3.05711	3.07228	4.7456	3.05207	3.70602	3.50279	1.93222	3.24308	2.34275	3.06123	3.8731	4.25042	3.65167	4.28294	3.97522	3.50703	3.1432	2.49738	2.6705	3.52167	3.87098	3.53036	1.84355	3.014	2.76365	2.71782	3.12823
3.78145	2.91851	3.79939	3.6892	3.57661	3.51455	3.7822	4.12061	2.26539	3.15525	2.95996	2.91297	3.29381	2.87913	3.26159	2.49765	4.24048	3.77011	3.72877	3.86267	3.3997	3.37521	3.53386	4.47218	2.28002	3.73715	3.84632	2.24243	3.67535	2.49336	3.06043	3.0701	4.24048	3.77011	3.72877	3.86267	3.69112	3.30544	2.84107	3.19809	3.25173	4.42134	3.54713	2.4812	2.75404	3.42078	2.55865	2.93099
3.66452	3.61794	4.40519	3.43399	3.64973	3.22748	3.60115	3.92257	1.99926	2.38616	3.14154	2.85312	3.48067	3.20403	3.60365	2.01681	4.54186	3.18408	3.90554	3.83763	3.6093	3.55067	3.20284	4.07772	3.00893	3.83107	3.20109	2.99056	3.52216	2.57125	2.83731	3.76232	4.54186	3.18408	3.90554	3.83763	3.8667	2.93744	2.5957	3.94765	3.41172	4.64763	3.25743	2.54921	2.38288	3.07915	2.69982	3.56459
3.29381	3.04208	4.07334	3.79061	3.46452	2.52011	3.91967	4.28174	2.19439	3.04876	3.14417	2.74461	3.33623	4.01772	3.95663	2.60724	5.23963	3.53173	3.94898	3.61444	4.04779	4.0079	2.86997	4.23699	3.26148	3.78355	3.65987	2.9296	4.05601	2.0125	2.88655	3.14699	5.23963	3.53173	3.94898	3.61444	3.03232	3.52602	3.32794	3.08879	4.11406	4.12834	3.77575	2.42639	2.37359	3.01218	2.32679	3.62839
3.41431	3.45166	4.00919	4.19535	3.73992	3.13977	4.06627	4.2727	2.16374	2.63076	3.22352	2.60632	3.41669	3.78743	3.56279	2.82954	4.16721	3.48062	5.03872	4.46723	4.09191	3.40527	3.21235	4.57826	2.7774	3.8942	3.66135	2.70417	3.97727	2.10104	3.49623	3.72008	4.16721	3.48062	5.03872	4.46723	3.42297	3.83796	2.89256	2.99745	3.80735	3.23385	2.99315	2.77693	3.15279	3.80427	2.65812	4.3085
3.91605	3.73069	4.87349	3.69514	3.80937	3.49482	3.30368	4.1595	3.05111	2.90967	3.16178	2.17347	2.62181	3.55156	3.68775	2.87337	4.71529	3.87562	4.13955	4.68788	4.23257	3.89251	3.09737	4.29349	2.98304	3.59454	3.34577	2.91158	4.20315	1.80501	3.51332	3.49325	4.71529	3.87562	4.13955	4.68788	3.32833	2.90532	3.19581	3.34515	3.46974	3.04367	3.5426	2.77884	3.0865	3.40054	2.34962	4.92499
3.85228	3.11984	4.53595	3.27519	3.80212	3.30722	3.50711	3.79291	3.0789	2.62315	3.11352	2.57319	2.18336	4.01733	3.27705	3.588	4.286	3.64818	4.50096	3.94345	3.74747	3.88166	3.41716	3.95819	2.86965	3.44781	3.55877	2.4897	3.93125	1.95067	2.97353	3.44461	4.286	3.64818	4.50096	3.94345	3.08732	2.8862	2.7896	2.92688	3.79423	2.77205	2.97479	2.49826	3.63342	3.48529	2.27925	3.9043
3.49179	3.60144	4.62403	3.54884	3.59885	3.22189	3.78674	3.6424	2.868	2.69789	2.6603	2.16465	2.535	3.91495	3.44195	3.56888	4.25883	3.23581	4.01664	3.92527	4.25742	4.17616	3.56162	4.27144	2.38759	3.63348	2.83602	3.07136	3.60462	1.96323	3.2865	3.07908	4.25883	3.23581	4.01664	3.92527	3.32154	2.66286	2.78562	2.88793	3.18505	2.60503	2.99322	2.47718	2.78569	3.24417	2.64767	4.38371
3.26755	2.80823	4.40939	3.43739	3.67112	2.90644	3.3901	3.77365	2.59019	2.78569	2.83058	3.12032	3.15293	3.98822	3.35698	3.44851	4.53147	3.59102	4.55227	3.23298	3.63754	4.0827	3.5102	3.86341	2.47756	3.8439	3.25727	2.79766	3.66919	2.8903	3.37322	2.51256	4.53147	3.59102	4.55227	3.23298	3.49538	3.05094	2.783	2.93394	3.92492	2.42408	2.89525	2.72363	3.86247	3.64774	2.71545	3.75552
3.60859	3.43009	4.138	3.50185	3.53491	3.70988	3.45272	4.36028	2.60637	2.69507	3.1825	3.41035	3.5242	3.354	3.7162	3.53778	4.88297	3.18866	4.48355	3.4393	3.62968	3.94403	3.13131	3.62162	2.63952	3.84048	3.09401	2.70353	3.58919	2.72503	3.97064	3.03405	4.88297	3.18866	4.48355	3.4393	4.2862	2.71292	2.95513	3.36214	4.02091	3.00862	3.66542	3.41175	3.28353	3.50869	2.88022	4.55499
3.96665	2.69204	4.6331	3.74766	3.7754	3.61828	3.94944	4.40153	2.28528	2.71696	3.46359	3.04754	3.41802	4.11263	3.88386	3.52228	3.74547	3.59142	3.91224	3.33301	3.80459	3.9276	2.92285	3.59244	2.85372	3.35591	3.45398	2.85079	3.90507	2.42522	3.54794	2.9825	3.74547	3.59142	3.91224	3.33301	3.04727	2.73689	2.80873	3.54045	4.09385	3.70999	3.0084	3.59804	3.0973	3.30239	2.7063	4.0419
3.41673	3.28858	4.48363	3.57426	3.89027	4.32366	3.67113	4.73319	2.41417	2.84242	3.76689	2.55694	3.54133	3.72577	3.56322	3.33458	3.85265	4.18687	3.89185	3.61888	3.56294	3.79764	3.17984	3.35033	2.85904	3.75527	3.39963	2.56524	3.51535	2.8414	3.71385	3.21026	3.85265	4.18687	3.89185	3.61888	3.07413	3.18004	2.6654	3.28873	4.30368	3.39515	3.22115	3.07143	4.06817	3.14711	2.82286	4.70017
3.4971	3.15428	4.29357	3.83299	4.05393	4.01895	3.56225	4.173	3.32931	2.58374	3.80557	2.74402	3.6252	4.0185	3.55006	3.8148	3.86937	3.4636	4.58789	3.03193	3.54277	3.13063	3.73853	3.06763	3.28075	3.86052	3.51177	2.99331	3.89273	2.48613	3.42977	3.36642	3.86937	3.4636	4.58789	3.03193	3.48245	3.50131	2.63196	3.63918	4.0288	2.91748	3.18623	3.21136	3.62934	3.16232	2.97395	4.18525
3.58717	2.92395	3.38168	3.40792	3.35494	3.64571	3.80217	4.19987	2.86447	2.94689	3.46768	2.23769	3.57593	3.58042	3.49839	3.59455	4.05009	3.23168	3.65439	3.02775	3.52461	3.63842	3.49093	3.0771	3.50583	4.24966	4.23497	2.72883	3.9133	1.92056	3.14989	3.45798	4.05009	3.23168	3.65439	3.02775	3.5801	3.1972	3.38439	3.31621	4.44469	3.77258	3.1399	3.56114	3.83563	3.03389	2.92745	3.77053
3.64073	3.11696	3.94328	3.30651	3.62984	3.6453	3.95288	4.21495	2.676	2.74144	3.10761	2.3974	2.69982	3.51644	3.40672	3.48331	3.76815	3.79944	4.23091	3.82015	3.51123	3.47751	3.5081	3.57847	3.09561	3.86264	3.06835	2.96535	3.66878	1.81416	3.29109	3.7799	3.76815	3.79944	4.23091	3.82015	3.38064	3.16125	2.74364	2.97857	4.14209	3.7372	2.88161	3.66959	2.92105	3.65908	2.30671	4.2836
3.64084	3.71832	4.10322	3.69233	3.08396	3.84184	3.67576	3.75157	2.48688	2.56163	3.30919	2.76875	3.32068	3.61509	3.89106	3.18842	3.66712	3.00564	4.70674	3.66458	3.29675	3.4322	3.71197	3.51521	3.33458	4.02682	3.34167	2.97361	3.60494	1.33714	3.49837	3.96521	3.66712	3.00564	4.70674	3.66458	3.57586	3.49195	3.39771	2.53628	3.76213	3.51991	3.4764	3.10917	2.95279	3.80156	2.75881	4.76471
3.92735	3.32334	3.61771	3.74281	3.54175	3.96609	3.95319	3.73136	2.88379	2.93909	3.67751	2.59007	3.04376	2.76706	3.37012	3.47558	3.90619	3.39027	4.54624	3.85225	3.40882	3.37108	3.1319	3.94702	3.28475	3.62995	3.51398	3.84455	3.94405	1.71122	3.83116	3.42461	3.90619	3.39027	4.54624	3.85225	3.5162	3.06525	2.8702	2.55097	4.22905	2.96652	3.46037	3.23058	2.99242	3.75882	2.73576	4.74879
3.38682	3.1316	3.71339	3.4018	3.81218	3.96021	3.67027	4.46441	2.87678	2.62443	3.54122	2.38418	3.7738	3.79789	3.37752	3.78925	3.98005	4.61173	4.19214	3.65916	3.27347	3.23535	3.68964	2.96137	3.75653	4.06563	3.46794	3.44982	3.4255	1.82485	3.47381	3.81242	3.98005	4.61173	4.19214	3.65916	3.17062	3.69409	3.5057	2.84033	4.06847	3.27187	3.77563	2.62751	2.76783	2.78314	2.76091	4.52704
3.33599	3.33529	3.54178	3.62176	3.42135	3.88861	3.65338	4.21395	2.81502	3.02685	3.46561	2.29959	3.41562	3.77076	3.83782	3.62768	3.43686	3.908	4.38569	3.96294	3.38555	3.4055	3.97576	3.19411	2.99214	4.18905	3.20709	3.04737	3.58084	1.71722	3.19856	3.63368	3.43686	3.908	4.38569	3.96294	2.95097	3.68194	3.05183	3.0926	4.32604	3.85544	3.55536	2.92112	2.83665	2.86243	2.78007	4.56358
3.91354	3.77012	3.63578	3.83669	3.74106	3.52187	3.57559	4.54037	2.62018	2.60494	3.82345	2.44036	3.16416	4.0492	3.72891	3.43424	3.5811	4.37224	4.72534	4.27072	3.04809	2.95729	3.79075	3.32991	2.82769	3.4755	4.38404	2.86435	3.79405	2.23724	3.13486	4.3782	3.5811	4.37224	4.72534	4.27072	3.91032	3.91697	3.45134	2.72322	4.5261	3.51974	3.57371	2.61142	2.72473	2.88414	2.8505	4.40374
3.14295	3.21076	3.48486	3.73293	2.9222	3.19374	3.54897	4.44122	2.18953	2.53255	3.34455	2.47788	3.3447	3.56003	3.53605	3.27266	3.94125	3.53088	4.69526	3.78319	2.64455	3.15057	3.73926	3.10173	2.15704	3.23849	3.9115	3.29735	3.27398	2.0974	3.82612	4.09877	3.94125	3.53088	4.69526	3.78319	3.67624	3.47563	3.37583	2.78487	3.87005	3.65701	3.33702	2.6332	3.02129	3.22027	2.69316	4.00459
3.0069	2.8027	3.44491	3.64113	2.25985	3.17304	3.89695	4.31601	3.04703	2.25519	3.24005	2.63258	3.55427	3.80759	2.95711	2.71408	3.55925	3.70523	4.66185	3.91436	2.91026	2.90649	3.62852	3.38617	2.94975	3.62908	3.33388	3.07726	3.07758	2.10751	4.08443	3.45128	3.55925	3.70523	4.66185	3.91436	3.78396	4.23333	3.28031	2.96955	4.26706	2.72919	2.83919	3.24002	2.81629	3.15438	2.97256	4.61934
3.64652	3.0423	3.29413	3.99782	2.1808	2.80319	3.66901	4.69403	2.97502	3.20787	3.73356	2.4862	3.89927	3.54426	3.84506	3.11491	3.59478	3.82005	4.2131	4.50022	3.44601	3.27324	3.94111	2.68619	3.16465	3.4542	3.40317	3.74157	3.54349	2.98155	3.84621	3.63188	3.59478	3.82005	4.2131	4.50022	4.29678	2.96997	2.92455	2.83861	4.1885	2.57473	3.37624	2.93143	2.81201	3.47812	2.78805	4.9504
3.67031	3.18505	2.92038	3.4347	3.27365	2.46864	3.35946	4.47055	2.35442	2.84883	4.02378	2.84522	3.54493	3.91464	3.06094	2.82301	3.97879	4.12455	4.41477	3.42521	3.55097	3.53691	4.08266	2.22557	2.28264	3.87015	3.1277	3.47648	3.48129	3.24164	3.9259	2.88412	3.97879	4.12455	4.41477	3.42521	3.87121	3.11099	2.62595	2.88537	4.5251	2.95525	3.16888	3.36169	2.68832	3.7953	2.56105	4.01889
3.59017	3.32154	3.8557	3.34357	3.10746	2.83999	4.0906	4.4535	2.21455	2.59959	3.16892	2.92921	3.39827	3.68399	3.03127	3.17438	3.20561	3.50288	4.42022	3.49612	3.64124	3.39226	3.79814	2.29162	3.02115	3.80803	4.032	3.13254	3.7203	2.03797	3.79496	2.32926	3.20561	3.50288	4.42022	3.49612	4.04497	3.20398	3.24606	2.82284	3.94169	2.88564	3.44792	3.44122	2.7639	3.88701	3.03402	4.55105
3.47403	3.17842	3.01397	2.86242	2.54821	3.19044	3.79987	4.77836	2.62752	3.19542	3.56158	2.26536	3.21635	3.77829	3.18636	2.89926	3.05407	4.00974	4.34129	4.09463	2.70403	3.67279	3.88699	2.87284	3.17851	3.72023	3.87024	3.02246	4.11772	2.48299	3.39853	2.86136	3.05407	4.00974	4.34129	4.09463	4.21052	3.72215	3.14264	2.98952	3.9511	3.03322	3.25985	3.72727	2.65436	4.17299	2.53626	4.35142
3.10777	3.43514	3.08383	3.42541	3.10458	3.47669	3.54467	4.2136	3.3458	3.41131	3.15967	2.28154	3.02673	3.25782	2.9833	2.9694	3.51366	3.97651	4.54443	3.727	2.84063	4.16242	3.84078	2.64245	3.05003	3.73088	3.37999	2.9305	3.78538	2.57293	4.19505	2.87235	3.51366	3.97651	4.54443	3.727	3.9813	3.68281	2.21715	2.96059	4.38713	3.15723	3.60274	3.69256	2.86333	4.38811	3.0088	3.89869
3.89316	3.72921	3.38201	3.50329	2.79105	3.17006	3.34283	4.53611	3.19228	2.99141	2.81245	2.47624	2.6648	3.58673	3.04991	2.74009	3.04696	4.40022	4.30888	3.83617	2.73722	3.855	4.10476	3.0723	2.84569	4.035	2.84788	3.6182	3.7058	2.32745	4.24345	3.04592	3.04696	4.40022	4.30888	3.83617	3.89829	3.71335	3.02095	3.45818	4.3111	3.04759	3.7302	3.61144	2.4417	3.94356	2.80324	4.09306
3.6037	3.4793	3.32267	3.92554	2.9408	3.48115	3.77515	4.259	2.71061	3.66347	3.06218	2.53973	2.91912	3.54426	2.7639	3.23889	3.55167	3.90863	4.7833	3.34324	3.73611	3.89439	4.13183	3.27242	2.89144	3.66729	2.48161	2.77783	4.06584	2.63669	3.92413	3.533	3.55167	3.90863	4.7833	3.34324	3.64102	3.32439	3.16977	3.30039	4.34623	3.47132	3.5945	3.52525	2.80586	4.19404	3.03155	4.60477
4.25363	3.45667	3.43266	4.11662	2.41107	3.36403	3.59186	4.53727	2.9245	3.96958	3.42754	2.96978	3.58987	3.40056	2.92265	3.02341	3.40927	3.48104	4.16786	3.6501	2.71729	3.65228	4.61249	3.24044	2.61884	2.92417	2.06088	2.98998	4.20509	2.42317	2.72201	3.23195	3.40927	3.48104	4.16786	3.6501	3.75408	2.9956	2.84225	3.63877	4.25172	3.55512	4.06182	3.67786	2.7567	4.56011	2.8151	4.00355
3.45916	3.91688	3.08938	4.1303	2.76455	2.88729	3.52678	3.74007	2.65119	3.68233	3.49853	3.18628	3.16177	3.24458	3.44832	2.78346	3.34083	3.56728	4.70349	3.69741	3.23346	3.89203	4.05174	3.28605	3.63927	3.20919	2.98468	3.01506	4.20667	2.24342	2.89446	3.13712	3.34083	3.56728	4.70349	3.69741	3.16203	3.01821	2.7295	3.25233	4.32146	2.66256	3.20166	3.95589	3.01943	4.61487	3.10637	4.3703
3.40977	3.41982	3.75093	3.9923	3.16263	2.6757	3.91551	4.00047	2.75911	3.1549	3.79128	3.06687	2.93581	3.77091	3.06149	3.30632	3.28001	4.37227	4.10069	3.35595	3.76318	3.5109	4.11404	3.43035	3.011	3.25064	2.85182	2.77688	4.23256	2.79356	2.78024	3.12263	3.28001	4.37227	4.10069	3.35595	3.54412	2.73567	3.06533	2.60676	4.5393	2.56441	2.93002	3.8751	2.89569	4.41105	3.28874	3.77477
3.81263	3.34619	3.39963	4.42777	2.36388	2.67933	3.44566	4.08416	1.87485	2.86868	3.62953	3.3189	2.89305	3.97528	2.92894	3.35358	3.42149	3.66177	3.92846	3.27473	2.809	3.17908	3.66341	4.1741	2.97732	3.2313	2.68384	3.51025	3.99887	2.29143	3.04575	3.17635	3.42149	3.66177	3.92846	3.27473	3.48397	3.09669	2.99117	3.11899	4.53302	2.99956	3.45655	3.34812	3.49463	3.96593	3.54164	3.2617
3.48394	3.40742	3.94573	4.20152	2.15166	3.27925	3.98532	4.00186	3.32226	2.97523	3.40145	3.17223	2.96489	3.8565	2.63293	3.58609	3.73091	4.4607	4.1211	3.19328	3.46345	3.87578	3.28895	3.6087	2.2287	4.05283	3.08217	3.80597	4.28619	2.68468	2.85809	3.4475	3.73091	4.4607	4.1211	3.19328	4.19913	2.97285	2.97364	3.21989	4.4717	3.08719	3.17986	3.81863	2.8228	4.42926	2.89814	3.45125
3.26415	3.4134	3.77938	4.34983	3.00234	2.97605	3.64623	3.97397	3.42049	2.93326	3.38653	3.165	2.3498	3.90669	2.3977	3.32749	3.01305	4.69214	3.48829	3.21767	3.27758	3.77188	2.96015	4.06708	2.64519	4.09515	3.27524	3.41609	3.57747	2.95371	2.8787	3.18386	3.01305	4.69214	3.48829	3.21767	4.00756	3.08655	3.47573	2.72121	5.1696	2.84558	3.46272	3.96672	3.25062	3.5776	3.13237	3.8388
2.96177	3.19274	3.21133	4.25983	4.23546	3.36105	3.42923	4.06198	2.86682	2.42916	3.16069	3.14963	2.55055	3.1383	3.19558	3.39366	3.17875	4.13044	3.66236	3.35765	3.002	3.96056	3.10383	3.31482	2.44313	4.50401	3.52967	3.17374	3.68611	2.79779	3.09001	3.77265	3.17875	4.13044	3.66236	3.35765	4.02209	3.12651	3.83627	2.57608	4.09261	2.74793	3.43363	3.60883	2.82818	3.86507	2.66326	3.92175
3.38238	3.53274	3.59141	4.37721	4.16122	3.01318	3.18793	3.68504	3.02926	2.53491	2.88845	3.18028	3.10092	3.29037	2.69027	3.15786	2.83612	3.87466	4.34003	3.59788	3.3102	3.63315	2.68085	3.22782	2.13306	4.00177	3.4749	3.31812	4.32086	3.09242	3.3421	3.18211	2.83612	3.87466	4.34003	3.59788	4.38891	3.32119	3.67692	2.61565	3.25546	2.87286	4.49191	3.17089	3.11009	3.56003	2.35803	3.02177
3.30095	3.25746	3.81141	4.6062	3.73075	2.90782	3.94849	3.95395	2.57325	2.26675	3.1766	2.64412	2.74218	3.65144	2.81636	3.09383	2.50164	3.55591	4.07068	3.43106	2.84138	3.82196	4.02771	3.76212	2.10467	4.19405	3.41265	4.03723	3.92873	3.0656	3.09686	3.80904	2.50164	3.55591	4.07068	3.43106	4.62592	4.42361	3.67234	3.20143	3.76778	3.15346	3.94556	3.34886	3.36379	3.65837	3.01514	3.74453
3.57408	3.20505	3.64992	3.63468	3.63459	2.93763	3.68814	4.03953	3.10327	2.06936	3.23424	2.71165	3.09397	3.36913	2.92484	3.29333	4.09873	3.38676	4.17794	2.89906	2.80396	3.90679	3.50578	3.96907	2.44605	3.76285	2.93707	3.17263	4.0764	2.73964	3.20213	4.22131	4.09873	3.38676	4.17794	2.89906	4.79646	3.73521	3.91428	3.45735	3.71939	3.95236	4.05073	3.57079	2.85565	3.82662	2.72013	3.37521
4.2807	3.35772	3.87715	4.29179	3.66371	3.47046	3.32664	3.91583	3.52648	2.14449	3.38809	2.49514	3.07156	3.57532	3.26802	4.00569	3.58821	3.84683	4.62695	3.50235	3.64078	4.26333	2.93058	3.3005	2.97527	3.39884	3.11635	3.33549	4.05787	2.03166	3.58071	4.05006	3.58821	3.84683	4.62695	3.50235	4.72833	3.38011	3.51411	2.70787	3.61629	3.51063	4.41454	2.94871	3.01858	3.67795	3.18683	3.96612
3.81728	3.16747	4.17877	3.55972	3.86178	3.08954	3.53568	3.8971	2.81971	2.8942	3.23896	2.94679	3.16205	3.60163	2.69574	2.85708	3.90784	3.8677	3.77035	3.59228	3.77141	3.93583	3.53716	3.32977	3.42563	3.68634	3.53296	2.38499	4.09295	2.21294	2.95484	4.05365	3.90784	3.8677	3.77035	3.59228	4.85037	3.557	3.06799	2.21344	3.90593	2.82111	3.84461	3.36149	2.98234	3.72444	3.03306	3.52179
3.58027	3.09345	3.42275	4.21147	3.94921	3.1328	4.16177	4.1547	2.79213	3.0958	3.51466	3.39043	2.6555	3.33145	3.48742	3.62568	3.80832	4.35456	4.2235	3.89016	3.48438	3.71685	3.25626	3.57961	2.79979	3.86699	4.27685	3.18119	3.8877	2.7264	3.4418	3.84846	3.80832	4.35456	4.2235	3.89016	4.18178	3.22044	3.59868	2.60714	3.88139	2.70398	4.12079	3.63359	3.14087	3.73739	2.65955	3.64722
3.71995	3.24912	3.42079	3.57064	3.23436	2.78066	4.47374	4.60897	3.12981	2.41295	3.74957	2.75622	3.64393	3.59849	3.78357	3.18544	3.39887	3.64726	3.76956	3.61509	4.15584	2.9479	3.31623	4.10648	2.84672	4.05096	3.20264	2.50456	3.91047	2.61181	3.07931	3.90347	3.39887	3.64726	3.76956	3.61509	4.5416	2.83992	3.83702	2.10519	3.92712	3.47008	4.25671	2.7569	3.54323	3.36458	3.1345	3.67495
3.51018	3.25282	3.63336	4.17428	3.46288	2.98287	4.0505	4.17021	2.73999	2.71868	3.51118	2.81539	3.13271	3.53882	3.27516	3.7712	3.3665	3.78002	3.97084	3.52424	3.39319	3.57045	3.00416	3.59529	2.81817	3.91943	3.47488	3.36068	4.0896	2.38312	3.19331	4.06247	3.3665	3.78002	3.97084	3.52424	4.80768	3.27889	3.46256	2.49022	4.37979	3.26651	3.75789	3.04908	3.10159	3.19857	2.82253	3.49704
3.17815	3.06269	4.18596	3.81012	3.58825	2.90585	4.27119	3.48155	3.3171	2.39433	3.35142	3.22541	3.30597	3.00367	3.44179	3.77859	3.62214	3.02168	4.02452	3.84363	3.81322	3.89064	3.08844	3.71061	2.80808	3.29856	4.05097	2.35994	3.931	2.50008	2.97036	4.07163	3.62214	3.02168	4.02452	3.84363	4.88497	3.67578	2.97292	2.96542	4.21888	3.27269	3.86246	3.51306	3.23984	3.26587	2.87888	3.17196
3.50951	3.38404	3.25998	3.55165	3.71389	3.55013	4.77719	3.68628	2.78633	3.19801	4.49169	2.77772	2.76538	3.22462	3.22702	3.77064	3.86936	2.82681	4.62172	3.18877	3.39693	3.37022	3.0532	4.08489	2.9097	3.49477	3.70452	2.65734	3.7206	2.47227	3.30962	3.92147	3.86936	2.82681	4.62172	3.18877	4.84314	3.56495	3.44722	2.31356	4.15865	3.32339	3.51598	2.49772	3.57065	3.50384	3.22345	3.49384
3.3563	3.13388	3.69172	3.40492	3.06731	2.67505	4.13436	3.28486	2.84572	2.85204	4.17667	2.59473	2.7755	2.68677	3.1797	3.53009	3.76908	3.38726	4.13984	3.51472	3.8313	3.26061	3.00218	4.45752	2.11111	3.55762	3.53119	3.77042	3.86088	2.10794	3.61666	3.62872	3.76908	3.38726	4.13984	3.51472	5.3144	3.68892	3.75813	2.93173	3.55861	2.72982	3.93263	2.98742	3.59206	4.20913	2.42143	3.78032
3.40092	3.10168	3.46336	3.5918	3.61726	2.95908	3.99287	3.39686	3.14119	3.98123	3.5108	2.88715	2.41664	3.16177	3.15144	3.20876	3.43602	3.46956	4.254	3.09051	3.96796	3.56085	3.50588	4.38109	2.58454	3.38451	3.98673	2.86576	3.99986	2.18011	3.26514	3.78089	3.43602	3.46956	4.254	3.09051	4.66403	3.36225	3.0641	2.8126	3.5818	2.7271	4.31585	2.98907	3.38716	4.316	2.45253	3.68883
3.29951	3.65852	4.15335	4.15143	3.39735	2.68836	4.01052	3.55026	3.09981	3.3004	3.62079	3.02525	2.57185	3.57638	3.75596	3.31802	3.67785	3.19699	4.49503	3.49489	3.24915	3.38402	2.87965	3.93031	3.09343	3.75593	3.91186	2.8225	3.86649	2.63044	3.02152	3.86689	3.67785	3.19699	4.49503	3.49489	4.53654	3.3978	3.03751	3.08811	3.69969	2.98019	3.78863	3.26632	3.34164	4.20764	2.40377	3.43698
3.44718	3.04366	3.9618	4.16716	3.8028	2.50557	3.86312	3.96489	3.46664	3.0945	3.42824	3.16682	2.32401	3.26316	3.86711	3.42564	3.62636	3.11704	4.83098	3.86018	3.60278	3.58515	3.49555	3.76996	3.19156	3.75347	3.8279	2.8104	3.75455	2.01345	3.20895	3.78056	3.62636	3.11704	4.83098	3.86018	5.23877	3.31425	2.56765	2.41163	3.70693	2.62264	3.55931	2.89111	3.10586	4.34096	2.77475	2.91278
3.78242	3.50377	4.15457	3.58055	3.79037	2.51139	5.17987	3.1765	3.1788	3.61436	3.37912	3.06847	3.37412	3.46703	2.89209	3.99889	3.26838	3.0547	4.62253	2.9529	3.46712	3.5542	3.18772	4.12239	3.46435	3.89695	3.7585	3.00494	3.60023	2.54967	2.75993	3.74913	3.26838	3.0547	4.62253	2.9529	4.48029	3.02387	2.36263	3.12833	3.36592	2.83051	4.34763	2.66993	3.1738	3.98542	2.26473	3.97368
3.56576	3.38271	3.65231	3.85168	3.9699	2.91798	4.48119	3.85219	3.61073	3.60318	3.44586	4.26485	2.58111	3.12912	3.48044	4.4364	3.61312	3.59677	4.01098	3.64431	3.80192	3.37231	3.26651	3.96623	3.53977	3.85613	4.30992	3.92156	4.29724	2.90664	2.70284	4.25068	3.61312	3.59677	4.01098	3.64431	4.418	3.63245	2.66656	2.61848	4.34499	3.49733	4.52371	2.69067	3.58113	4.13689	2.26089	4.505
3.53662	2.96763	3.78578	3.68692	3.98717	3.46901	4.30555	4.42217	3.57914	3.20172	3.0622	3.78523	2.51379	3.41108	3.5121	4.40067	3.17957	4.01264	4.32673	3.95303	4.08169	2.6441	2.8071	3.90031	2.93312	3.94021	3.67133	3.29098	3.45323	2.498	2.83405	3.88092	3.17957	4.01264	4.32673	3.95303	3.81496	3.39591	2.57309	2.5388	3.85702	3.00237	4.62468	2.63173	3.75646	4.27253	2.22499	4.52558
3.42604	3.16512	3.87815	3.95206	3.7184	2.7993	4.15778	3.63932	4.14627	3.53127	4.00166	2.94054	2.57778	3.25046	3.31874	4.26705	3.43966	3.62966	4.47673	3.43644	3.1652	3.36689	3.72063	4.58851	3.18917	3.77515	3.98408	3.58457	4.43462	2.69323	3.53971	3.99882	3.43966	3.62966	4.47673	3.43644	3.99478	3.55517	3.53003	2.51566	3.89824	3.31054	4.42582	3.11905	3.39753	3.87404	2.66692	3.52981
3.61538	3.60423	3.90611	4.26334	3.6827	3.31801	4.89949	4.01504	3.71111	3.15726	4.07338	3.14197	3.1615	3.45983	3.29823	4.0582	4.14615	3.71368	3.91594	4.08039	2.99411	3.66092	3.3435	3.94351	2.70351	4.6404	3.36049	2.986	3.9901	2.62442	2.47287	3.3462	4.14615	3.71368	3.91594	4.08039	4.03733	3.05749	2.72981	2.66854	3.83256	2.58726	4.17361	2.5976	3.91767	4.34011	1.93026	3.74936
3.45947	3.18268	3.59883	4.14456	3.71476	3.39826	4.50335	3.65138	3.31779	3.5777	3.49711	2.65424	3.2287	2.81823	2.13805	4.00487	3.90201	3.41668	4.42527	3.3148	3.23324	3.63533	3.36805	3.40109	1.91481	3.99512	3.63798	3.16565	3.75209	2.59677	2.50688	3.86258	3.90201	3.41668	4.42527	3.3148	3.57805	3.1827	2.83239	3.48623	3.68306	3.27348	3.32792	2.80456	3.32445	4.27749	2.15786	4.0687
3.18841	3.08713	3.41577	4.56847	3.8804	3.55791	3.92558	3.77943	3.50632	2.94062	3.47765	2.71192	3.26659	3.36507	3.32004	3.79367	4.16777	3.3424	3.88552	3.85161	3.58001	3.48023	3.81294	4.27288	2.92315	4.38813	3.58225	3.42765	4.53076	2.3992	2.6293	3.97247	4.16777	3.3424	3.88552	3.85161	3.57555	4.00701	3.93354	2.98159	4.25834	3.80689	3.19983	2.82578	3.34893	3.7567	1.92855	4.31706
3.55707	3.3323	3.48174	3.93711	3.67406	3.18707	4.0027	4.3663	2.94213	3.37624	3.74016	2.55476	2.82714	3.35102	3.07113	4.32965	4.05894	2.8791	4.40816	3.8555	3.35192	3.4033	3.62544	4.02694	2.71101	4.18544	3.14826	3.85597	4.5871	2.71334	3.05716	4.06927	4.05894	2.8791	4.40816	3.8555	3.46578	4.145	3.37605	2.93363	4.33187	3.50264	3.92857	2.90954	3.26487	4.23824	1.94541	3.62379
3.46607	2.97077	3.58797	3.893	3.62383	3.21834	4.14803	3.76032	2.56809	3.21126	3.39112	2.35207	3.63366	3.08884	3.19225	4.32258	3.92027	3.28434	4.70672	4.71245	3.23881	3.80272	3.94355	4.03168	2.30068	4.14474	3.71855	3.73176	3.79132	2.41608	3.14763	4.04472	3.92027	3.28434	4.70672	4.71245	4.24373	3.74037	2.6788	2.81519	4.24205	3.63655	3.94594	2.5514	3.63579	4.08475	2.44314	4.05941
3.39956	2.77124	2.98382	4.08527	3.67522	3.06268	4.1551	3.58658	2.66073	3.08849	3.46669	2.46747	3.21452	3.68207	3.09246	3.31355	4.2039	3.47249	4.31329	3.98728	3.27365	3.46071	3.49592	4.02645	2.63843	3.7585	3.50717	3.82374	3.61849	2.27943	3.33962	3.91082	4.2039	3.47249	4.31329	3.98728	3.59615	3.81117	3.1587	2.79535	3.79712	3.62366	4.03631	2.31442	3.49685	4.11418	2.72049	3.96007
3.63373	2.43406	4.01507	3.85528	4.09814	3.47868	4.22731	3.64	2.45739	3.22292	3.71363	3.02315	3.12072	3.88265	3.12397	3.7271	3.86362	2.97891	4.74712	3.7558	3.29521	4.08727	2.93571	4.07947	2.81168	4.44983	3.43197	3.12008	3.98687	2.92683	3.49139	4.13377	3.86362	2.97891	4.74712	3.7558	3.59465	4.49051	3.25856	2.9407	3.52063	3.56594	4.15009	2.4657	3.36139	4.01928	2.72806	3.77345
3.3244	2.94023	3.86794	3.5863	3.59698	3.93196	4.5642	4.36357	2.9399	3.18186	3.49772	3.37784	2.58428	3.12679	3.1815	4.15728	3.50634	2.98424	4.19318	3.35049	3.57273	3.27462	3.05258	4.49135	2.69598	4.05358	3.05522	3.12183	4.49991	2.62252	3.59007	3.83798	3.50634	2.98424	4.19318	3.35049	3.84567	3.97186	3.14188	2.59688	4.00685	3.63546	4.46609	2.54643	3.45284	4.28837	2.57522	3.74333
3.82173	3.04283	3.92044	3.32124	4.16807	2.88266	4.49292	3.92311	2.87725	3.33876	2.77676	2.75094	3.08299	3.63927	3.4564	3.91927	4.18793	3.18156	4.28202	4.20174	2.99818	3.95377	3.51531	4.54202	2.77768	3.54295	2.83084	2.96098	4.14124	2.7428	3.17026	3.84451	4.18793	3.18156	4.28202	4.20174	3.45112	3.74541	3.32595	3.04248	3.74022	3.61456	4.66914	2.20043	2.99552	4.58885	2.74537	4.04433
3.33237	3.04106	3.85636	3.91954	3.85375	3.35745	3.87212	4.52517	2.99813	3.10055	3.03153	3.04876	2.92384	3.62868	3.03169	3.8811	3.21874	2.87583	4.15665	3.85929	2.94524	3.83271	3.31491	4.15441	3.33474	3.52031	3.45418	3.39618	4.37849	2.42345	3.06099	3.3039	3.21874	2.87583	4.15665	3.85929	3.11164	3.71041	2.99948	3.2075	3.84936	3.32499	4.46212	2.64736	3.50174	4.72385	2.63	3.58516
3.83228	3.05686	3.75321	3.79907	4.19622	3.14716	3.73224	4.52076	2.6515	3.23561	2.9802	3.09432	2.69171	3.77686	3.73695	3.38254	3.60924	2.87734	3.60951	3.90259	2.9724	3.39312	3.00556	4.25443	3.03348	4.4142	3.62482	4.09882	4.70339	2.36793	3.09509	4.25645	3.60924	2.87734	3.60951	3.90259	3.06669	3.61341	3.04097	3.10213	3.39522	3.39633	4.43087	2.48757	3.17622	4.44503	2.82918	3.41082
3.20112	2.89324	3.85546	4.16112	3.88703	3.11963	4.5088	4.67612	2.71187	3.34118	2.6497	2.80013	2.73643	3.84748	3.62208	4.18397	3.80558	2.51959	4.23962	3.57241	3.73029	3.27856	2.96806	3.94235	3.68982	4.02691	2.51347	3.7141	4.55946	2.35299	3.13674	4.39996	3.80558	2.51959	4.23962	3.57241	4.15823	3.28967	3.13347	2.73777	3.19192	3.50423	3.62172	2.79152	2.8688	4.02391	2.44964	3.46209
3.51995	2.76552	3.69539	3.78634	3.49621	3.30487	4.98635	4.10126	2.80617	3.5198	3.15832	2.84602	2.88423	3.74645	3.54781	3.38517	3.81873	2.89344	3.84853	4.41992	3.57297	3.15978	3.36016	4.19704	3.14629	4.27368	3.00128	3.98116	4.03429	1.79492	3.36886	3.6189	3.81873	2.89344	3.84853	4.41992	4.25642	3.65629	3.05979	2.83717	3.57902	3.22807	3.62261	2.36622	3.1365	4.14166	2.89209	3.78834
3.41888	3.25581	4.04996	3.35651	3.83368	3.19965	4.50777	4.11851	2.69521	3.06843	3.53051	3.00088	2.83644	3.50909	3.54346	3.38211	3.95786	3.3939	3.92958	3.97413	3.27395	2.80994	3.34523	4.14016	2.92798	3.93096	4.16892	4.0503	3.93361	2.26793	2.63884	3.70112	3.95786	3.3939	3.92958	3.97413	3.74077	3.70556	3.05157	3.17311	3.52341	3.30218	4.02635	2.34062	2.83833	4.23949	2.75489	4.09892
3.55728	3.26054	3.41638	3.02499	3.814	3.89064	4.30868	3.6319	2.80455	3.00734	3.53075	3.3486	2.34501	3.37796	3.3686	3.87241	4.38076	3.70971	3.57309	4.00764	3.18858	3.14353	2.91	4.09153	3.0671	3.85741	4.74496	3.4074	4.43798	2.32002	3.12146	3.58426	4.38076	3.70971	3.57309	4.00764	3.26726	3.52234	3.17538	3.12934	3.38311	3.33858	4.16592	2.57664	2.86439	4.94063	2.45195	3.49953
3.20382	3.25235	3.57895	3.54239	4.37414	3.12329	4.86842	4.21772	2.82192	3.28424	3.69438	3.26986	2.41305	2.43611	3.19338	3.72246	4.32442	3.55507	3.68279	3.96533	3.2395	2.90873	3.46884	3.56953	3.51725	3.16818	3.71816	3.01502	4.25043	2.59801	2.85469	3.65356	4.32442	3.55507	3.68279	3.96533	3.69262	2.9534	3.58641	3.10466	3.24684	3.71236	4.49033	2.27355	2.87983	4.28357	2.34092	3.84092
3.38895	3.33451	3.62402	2.99036	4.32807	3.33161	3.96793	3.48357	3.22622	3.32171	3.82611	3.12846	2.08703	3.02528	3.67627	3.75256	4.12637	3.11292	3.16339	4.28365	3.51063	3.06249	3.36832	4.02937	3.81097	2.46796	3.82153	3.33675	3.81137	2.46694	2.86228	3.47802	4.12637	3.11292	3.16339	4.28365	4.30417	3.16395	3.03157	3.29728	3.23754	3.63145	4.37767	2.64346	2.97646	4.40798	2.72902	3.68493
3.99789	3.33779	3.8082	3.29643	4.32613	3.15289	4.03974	3.79059	2.7553	3.84578	3.50283	3.62838	3.1804	3.21554	3.22437	4.08706	3.44317	3.78776	3.18737	4.72088	3.45402	2.76016	3.22296	4.09928	2.86152	3.25184	3.79158	3.29594	4.21451	2.22162	2.79996	3.98612	3.44317	3.78776	3.18737	4.72088	3.56461	2.99626	3.21303	3.35177	3.85186	3.49441	5.34548	2.34225	3.48107	4.26653	2.79283	4.09658
3.0984	3.59436	3.76593	3.24527	3.95811	3.34387	4.33673	3.39385	3.27988	3.38777	3.85923	3.18969	3.1084	3.09285	3.28153	3.73742	3.92471	3.61865	3.48199	4.51238	3.7345	2.87903	3.9608	3.81367	3.33094	3.80522	3.37818	2.62977	3.7216	2.24927	2.82207	3.81264	3.92471	3.61865	3.48199	4.51238	3.77079	3.14448	3.56931	4.15817	3.21229	3.71944	4.25608	2.49137	2.79943	4.13391	2.59787	3.9313
2.96934	3.48949	3.4449	3.52151	4.49443	2.87768	4.7778	3.91638	2.68985	3.38426	2.9052	3.43869	2.82023	3.12456	2.90052	3.29055	4.27844	4.14046	3.16069	4.36191	3.85961	3.41695	3.88863	3.6423	3.27693	3.60615	3.40904	3.20949	4.07989	2.53433	2.79259	3.73369	4.27844	4.14046	3.16069	4.36191	4.29252	2.91772	4.16406	3.62099	3.54357	3.33041	4.76669	3.04776	2.85353	4.21546	2.66037	4.03981
3.23929	3.45935	3.34642	3.02548	4.3276	3.04427	4.91874	3.4972	3.43635	3.28266	2.27862	3.6546	2.50754	3.95588	2.91891	3.50959	3.79935	3.6474	3.37902	3.89719	3.51483	3.05873	3.71672	4.07477	3.5088	3.88764	3.15546	4.16545	3.64602	2.00885	3.29868	3.72204	3.79935	3.6474	3.37902	3.89719	3.58689	3.06404	3.72471	3.71078	3.62297	3.75877	4.51392	2.67033	3.57963	3.93726	2.56487	4.14264
3.84233	3.68631	3.74979	2.97396	3.62959	2.95249	4.62077	3.14451	3.35294	2.43214	2.97426	3.23164	2.86351	3.07906	2.85603	3.77339	4.12545	3.4724	4.13876	3.75838	4.26778	3.21873	3.87009	3.69968	3.40621	4.44646	3.65366	3.27046	4.11339	2.59182	3.32622	3.55521	4.12545	3.4724	4.13876	3.75838	3.98582	2.9833	3.7123	4.52103	3.28514	3.84131	4.46793	3.0629	3.41532	4.3599	2.72415	3.60636
3.62953	3.47403	3.83385	3.08233	3.53699	3.15469	4.4177	4.04143	3.42284	2.94486	3.06323	3.2651	2.53803	3.05854	2.91411	3.73453	4.09836	3.56301	3.86688	3.46856	3.92136	3.15963	3.33879	3.75337	3.95666	4.26103	4.00734	3.15402	4.40964	2.776	3.84557	3.11308	4.09836	3.56301	3.86688	3.46856	4.33044	2.9294	4.18724	4.17086	3.76731	3.4959	4.42423	3.40337	3.38429	4.10453	2.65271	4.38843
2.7937	3.3845	3.55099	3.09278	4.2208	3.01133	4.07208	4.30092	3.37219	2.73804	2.7327	3.27407	2.48181	2.71213	2.43925	3.19639	4.15346	3.55626	4.12912	3.60571	3.53321	3.60842	3.29208	3.53699	3.06851	4.01989	3.6743	3.5215	4.66755	2.14443	3.51883	2.74331	4.15346	3.55626	4.12912	3.60571	3.87128	3.1501	4.12334	4.36699	3.54484	3.45909	4.38952	2.33381	2.70608	4.07729	2.55484	3.9215
3.05611	3.72757	3.8235	2.99379	4.45318	2.42489	4.08455	2.91677	3.26743	2.55814	3.63196	3.36747	2.34057	2.88189	2.56664	4.39952	4.16124	3.89811	3.8975	4.25633	3.2249	3.01126	3.53417	3.17456	3.64172	4.04638	3.17839	3.00066	4.94727	2.54507	3.26905	2.61072	4.16124	3.89811	3.8975	4.25633	3.39648	3.31936	3.6819	3.5703	4.11873	3.11378	3.79211	2.99993	3.0819	3.75102	2.77793	4.2416
4.25523	3.35764	3.59933	2.90503	4.57609	3.05322	4.05705	3.73751	2.64636	2.57261	2.96504	2.8286	2.31335	2.81894	2.48308	4.21096	4.67346	3.77112	3.37768	3.93756	3.34875	2.85178	3.82589	3.36562	3.85125	4.02995	3.2207	3.13105	4.37823	2.76789	3.00038	2.58607	4.67346	3.77112	3.37768	3.93756	3.45769	3.58804	3.86666	3.15301	3.46681	3.07276	4.19491	2.74618	2.70082	3.81983	2.85159	4.64891
4.37378	3.72393	3.94501	2.51791	3.82812	2.88227	4.05074	3.35551	3.29109	3.51476	3.18135	2.96895	2.47404	2.832	3.04838	3.93174	4.10935	3.67349	3.44268	4.15913	3.27889	3.40472	4.02951	3.80621	3.65353	4.06113	3.2614	3.48072	4.35666	3.4465	3.75183	2.74864	4.10935	3.67349	3.44268	4.15913	3.92727	2.8107	3.99422	3.41757	3.31365	2.40515	4.2349	2.63476	2.45089	4.00674	2.51345	4.43871
3.37437	2.65539	3.92277	3.34034	3.37187	2.86739	3.66511	3.36212	3.26225	2.85605	2.99594	3.30346	2.16772	3.10205	2.97078	4.50324	4.14368	3.35356	4.03538	4.32232	3.0859	3.57907	3.27313	3.63883	3.23971	3.75406	2.82572	2.92954	4.32423	2.8711	3.72443	2.48156	4.14368	3.35356	4.03538	4.32232	3.87303	2.96317	3.28437	3.07958	3.71694	3.02865	4.76198	2.40085	2.86258	4.31116	2.8335	3.8141
3.73791	3.47463	3.83707	3.51944	3.68497	3.1191	4.03414	3.12775	3.48334	3.25698	3.23367	3.18735	1.96596	2.82986	2.84326	4.19193	4.51462	3.65957	4.21392	4.20943	4.56291	3.33375	3.25924	3.72359	2.92173	3.93185	2.72243	2.87631	4.53634	2.53419	3.27135	2.95346	4.51462	3.65957	4.21392	4.20943	3.843	2.76345	3.6054	3.00195	3.73349	3.17699	4.45946	2.22135	3.14007	4.12445	2.54326	3.95921
3.32079	2.64169	4.09373	3.04054	3.77103	2.58334	3.70263	4.01666	3.42939	2.67478	3.38456	3.59472	2.34862	3.35163	2.02894	4.07431	4.61486	3.54024	4.63555	3.59165	3.3344	3.33291	3.51232	3.84976	3.4773	3.86873	2.47427	3.7966	4.60544	2.54507	3.84798	3.26653	4.61486	3.54024	4.63555	3.59165	3.96324	3.23268	3.39155	3.49129	3.54882	3.55502	4.49341	2.45388	2.42938	3.7181	3.46083	3.95213
3.80236	3.37856	4.21659	2.4789	3.87314	2.73205	4.25772	3.88533	3.83795	2.95135	3.231	3.44272	2.89097	2.92774	2.90501	4.09909	4.02891	3.52709	4.06477	3.80793	4.22467	3.27128	3.40899	3.78456	3.71023	4.08293	2.35943	2.93207	4.38412	2.94761	3.42654	3.04237	4.02891	3.52709	4.06477	3.80793	4.33743	2.76715	3.91532	2.632	3.67993	3.19799	4.08229	2.30386	2.99467	3.02032	3.35682	3.62973
4.0975	2.34792	3.90321	2.82803	3.71498	3.18085	4.30588	3.82547	3.40012	3.25001	2.92919	2.80244	2.61593	2.79695	2.13796	4.11533	4.65614	3.1163	4.35213	3.52696	4.15758	3.39139	2.9625	3.23174	3.00422	3.45023	2.54731	2.82704	4.40756	2.47603	3.50969	2.5967	4.65614	3.1163	4.35213	3.52696	2.99996	2.67384	3.52512	3.23453	3.55307	3.24369	4.73975	2.38867	3.00591	3.64424	3.27066	4.05324
3.8354	2.91054	3.69253	2.6476	4.2218	3.20443	4.32483	3.65393	2.94062	2.9443	2.88726	3.43744	2.8093	2.87605	2.41085	3.64834	3.55192	3.29774	4.16093	3.02988	4.09457	3.69526	2.91894	3.51965	3.55431	3.92495	2.95887	2.98161	4.32937	3.11058	3.2175	2.18566	3.55192	3.29774	4.16093	3.02988	3.29282	2.78253	3.13101	3.48848	3.16821	3.49416	5.01224	2.26089	2.85534	3.05323	2.98133	3.64368
3.64299	2.40726	4.00466	2.5458	4.20828	3.27482	4.63793	3.94234	3.07085	3.55823	2.84936	3.85014	3.25629	2.77919	2.43167	2.95436	4.29417	3.51603	4.69604	3.29627	3.63307	2.95915	2.92893	3.65187	3.26816	3.6705	2.90414	2.92962	4.39673	2.90327	2.94402	2.83467	4.29417	3.51603	4.69604	3.29627	3.85323	3.01527	3.59511	3.08553	3.64033	3.28708	4.69811	2.51248	2.98939	3.0341	3.53198	3.76098
3.64546	3.02319	3.72306	2.27027	4.28028	3.6947	5.04703	3.43325	2.94519	3.21018	2.70753	3.44784	3.17661	2.66588	2.87739	3.41078	5.0759	3.96702	4.53322	3.27779	4.56683	3.25902	3.45576	3.58939	3.76237	3.68955	2.36129	3.88141	4.42327	3.30135	3.52835	2.76455	5.0759	3.96702	4.53322	3.27779	3.00126	3.20677	2.69541	2.99589	3.53329	3.64686	3.98399	3.28657	3.43376	3.52318	3.21706	3.40633
3.94261	2.86838	3.76742	2.95225	4.28457	2.9895	4.06352	3.76548	2.85797	3.09465	2.9484	3.23098	3.14237	3.32293	2.75205	3.72511	4.16645	3.39613	4.57623	3.87889	3.63751	2.94098	4.02025	3.34086	3.53658	3.42479	2.18497	3.48	4.27053	2.77398	3.47261	2.57012	4.16645	3.39613	4.57623	3.87889	3.40196	3.08945	2.52319	3.58588	3.42045	3.78905	3.70032	3.09499	3.27996	3.58241	2.89372	3.40814
3.56638	3.04824	3.80739	2.72903	4.2179	3.21165	3.75742	4.25579	3.04401	3.7934	2.73281	2.87124	2.2869	2.27505	2.31481	3.62248	4.20361	3.2634	4.50932	3.12918	4.4141	3.12191	3.50027	3.10373	3.1196	3.66594	2.51086	3.30922	4.48074	3.0137	2.97315	2.45202	4.20361	3.2634	4.50932	3.12918	4.04326	3.77242	3.08395	2.51268	3.73657	3.41971	3.29599	3.34079	3.53128	3.86263	2.96522	3.29208
3.73152	3.52681	4.46801	2.41075	3.93018	3.76019	4.29847	4.78184	2.7392	3.30596	3.12372	3.66518	3.04973	3.61703	2.75525	3.58682	4.97026	3.9385	4.00123	3.63095	4.03416	3.34889	3.45062	4.18376	3.68823	3.21587	2.2529	3.08481	4.26952	3.32214	2.83915	2.44842	4.97026	3.9385	4.00123	3.63095	3.90137	3.16013	2.74052	3.06282	3.48154	3.35029	3.50109	3.50982	3.68673	3.44112	3.47483	3.59965
3.75348	3.62572	4.18943	2.73545	4.23623	3.59013	4.36555	4.53994	3.24548	2.90249	2.83281	3.55758	3.15067	3.08273	2.63254	3.35311	5.00961	4.12127	4.17988	4.01371	4.12701	3.82312	3.5421	4.21807	3.75291	3.79815	3.0243	2.39488	4.46223	3.14829	2.95396	2.38633	5.00961	4.12127	4.17988	4.01371	4.05059	2.90506	3.49274	3.14013	3.98866	3.41915	3.98469	2.74972	3.22305	3.84006	2.8062	3.24339
3.77789	3.2964	4.08038	2.91429	3.91427	3.68652	3.49338	3.7608	3.05814	3.03893	3.81189	2.7136	3.41067	3.25419	2.52671	4.03791	4.91073	3.43681	3.85895	3.63577	4.13074	3.88793	3.60086	3.87625	3.62854	3.53923	2.1331	3.24965	4.44762	3.39485	3.13983	2.18273	4.91073	3.43681	3.85895	3.63577	3.53903	3.47714	3.58483	2.96052	3.95581	3.2632	3.68859	3.12277	3.06972	3.94457	3.24487	3.89793
3.91173	3.81706	4.72064	3.19078	4.50977	3.73332	4.59458	4.34674	2.51293	3.35162	3.28642	3.00096	2.75402	3.2252	3.34352	3.90049	5.03852	3.50935	4.11373	4.09195	4.48204	3.56787	3.85481	3.22339	3.32471	4.35705	2.6147	3.26372	4.12449	3.24762	3.05956	2.67437	5.03852	3.50935	4.11373	4.09195	3.78034	3.36836	3.64476	2.17767	4.01222	3.85905	4.22297	3.23046	3.50281	3.72792	3.15124	3.91548
3.91965	3.46656	4.07619	2.85156	4.69393	2.87827	4.41233	4.26197	3.0983	2.88619	2.96478	3.94233	2.71918	2.82342	3.53937	4.29432	4.60717	3.20707	4.07012	3.93477	4.02405	3.56468	3.62114	3.0948	3.53092	3.54568	2.41111	3.35504	4.01312	3.33463	2.73538	2.4824	4.60717	3.20707	4.07012	3.93477	2.72369	3.73727	3.76158	2.51745	4.02878	3.56428	3.06151	3.01927	3.29928	3.65086	4.13216	4.2763
3.5188	4.03867	3.60367	3.0254	4.06295	3.74022	3.77528	3.632	2.63922	3.40258	3.44339	2.79177	3.22821	2.71263	3.33295	4.26828	4.74098	3.06	3.70672	3.86101	4.36911	3.52074	3.71845	3.82351	3.64843	3.67953	2.86605	3.76867	3.96467	3.46914	3.2538	2.82119	4.74098	3.06	3.70672	3.86101	3.17652	3.70421	3.80494	2.77147	3.16105	3.58389	3.04676	3.08895	3.26205	3.51941	3.18619	3.90772
3.80528	4.15526	3.93534	2.91039	3.79363	3.80149	4.59038	3.5372	2.12853	3.19444	3.67642	2.08032	3.58001	2.82239	3.08819	3.80884	4.6754	4.04104	3.29413	4.09536	4.40793	3.00022	3.65917	2.90725	4.00992	4.50085	2.47363	2.91727	4.05961	3.53662	2.47872	2.65202	4.6754	4.04104	3.29413	4.09536	3.81681	3.30857	3.51666	2.53859	3.63349	3.43262	3.61698	3.56645	3.03133	3.46998	3.33487	4.00907
3.97409	4.02392	4.05492	3.0211	3.77001	2.96985	4.07002	3.82846	3.03383	3.40406	3.11706	2.94903	2.89416	2.79917	3.25896	3.55108	4.3408	3.69983	3.78529	4.22001	4.22121	3.21087	3.31462	3.1784	3.77076	3.88561	1.78441	3.16419	3.94131	3.81572	3.43528	2.35511	4.3408	3.69983	3.78529	4.22001	2.49634	2.96478	3.46861	3.12352	3.36037	3.25916	3.10521	4.07408	3.4237	3.9811	3.57091	3.0714
3.58694	3.80994	4.23943	3.21283	3.47635	3.03921	4.30129	4.12474	2.10274	3.6446	4.28025	2.84162	3.04078	2.56484	3.02385	3.81084	4.41552	3.50846	3.48807	3.80104	4.41532	2.38385	3.48746	3.39837	3.52641	4.53805	2.47527	3.29818	4.09724	3.33786	2.89001	2.73859	4.41552	3.50846	3.48807	3.80104	3.12579	3.32968	3.53445	2.99084	3.41332	3.4709	3.71076	3.7631	3.99804	3.59032	3.33172	3.41576
4.09862	3.85168	3.13658	3.00383	3.46489	3.35716	3.66786	4.02263	2.42464	3.79154	3.64997	2.10381	3.19756	2.81679	2.67747	3.53581	4.41035	3.38893	3.81296	3.99991	3.97432	2.78654	3.14465	3.51616	3.54519	4.40627	2.23253	3.51126	4.00945	3.42631	2.59647	2.90836	4.41035	3.38893	3.81296	3.99991	2.87546	2.7753	4.24966	3.62093	2.98225	3.21556	3.28864	3.29729	3.13252	3.26627	3.67122	3.27312
3.92534	3.83339	3.04296	3.64706	3.66309	3.70152	3.9812	3.59997	2.26546	3.50329	3.83975	2.20849	2.86547	3.16642	2.42077	3.27694	5.04857	3.72929	3.94891	4.24488	4.11132	2.92375	2.9206	3.43932	3.88468	4.02266	2.83661	3.12453	3.84675	3.72647	3.25038	3.06406	5.04857	3.72929	3.94891	4.24488	3.40323	3.3032	3.82706	3.57391	3.41089	3.33703	3.32289	3.07055	3.12282	3.30693	4.04127	4.01669
3.78219	4.22502	3.543	3.93182	3.84781	2.89381	3.86257	3.57803	2.56754	3.83995	3.90872	2.80469	2.19821	2.87149	3.0272	3.08156	4.42705	3.42835	3.87758	3.90705	4.14704	2.87698	3.57989	3.24713	4.4045	3.99987	2.07165	3.40663	4.08457	3.45341	3.26182	2.69808	4.42705	3.42835	3.87758	3.90705	3.55935	2.76087	4.08895	2.83034	3.81464	3.90372	3.69607	3.40925	3.43658	3.07043	3.66622	3.29
3.66871	4.05134	3.89941	3.71033	3.68005	3.49907	3.71521	3.86138	2.55757	3.61285	3.50182	3.47065	3.24289	2.97849	2.98506	3.18064	4.13217	3.47813	4.37345	4.37408	4.38626	3.17709	3.78476	4.1233	4.04307	3.66612	1.9445	3.63988	3.69257	3.40587	3.54788	2.63371	4.13217	3.47813	4.37345	4.37408	2.96755	3.57814	4.23433	3.15558	3.74377	3.38976	3.88691	2.82071	3.53506	2.71954	3.58624	3.33326
4.13446	3.79561	3.69452	3.70592	3.49026	3.92577	3.89439	3.56555	3.03535	4.08116	4.19626	2.72495	3.20645	2.74745	2.82811	3.10791	3.92972	3.07986	4.57057	4.13559	4.42845	3.29644	3.29145	3.61837	3.83712	3.74033	2.28974	2.99836	4.08523	2.97386	3.6829	2.11008	3.92972	3.07986	4.57057	4.13559	3.12767	3.31722	3.39374	2.48491	3.35103	3.71684	3.81527	2.94094	3.08293	3.60951	3.44719	4.0096
4.39268	3.7344	3.43423	4.29214	3.3113	3.68552	3.56168	3.6903	2.6222	3.03563	3.35708	2.48761	2.95193	3.02521	3.24291	3.33883	4.10162	3.18433	4.78188	4.18481	3.83707	3.90581	3.60152	4.41732	3.33984	3.38231	2.54961	2.68541	4.44324	3.0122	3.77148	2.08075	4.10162	3.18433	4.78188	4.18481	2.56621	3.32259	3.67906	2.60309	3.40954	3.34173	4.05629	3.61804	2.68128	3.86236	3.88948	3.46435
4.11784	3.00575	3.62553	3.93396	3.65507	3.62864	3.78866	3.50716	2.56176	3.4342	3.3298	2.32167	2.44661	2.64707	3.00697	3.48903	4.01325	2.88355	3.86035	4.89029	4.00948	3.8381	3.47407	3.61889	4.01346	3.93036	2.21466	2.8121	4.46867	2.71232	4.08467	2.42561	4.01325	2.88355	3.86035	4.89029	3.42594	3.05638	3.7508	3.06444	3.53927	3.69681	3.80205	3.5445	2.72326	3.07489	3.87814	3.3296
4.14297	3.32118	3.96079	4.23363	3.77714	3.91841	3.5117	3.94326	2.63263	3.73997	3.3768	2.8668	2.52274	2.88112	3.12156	3.22013	4.40226	3.20587	5.03369	4.63029	3.68227	3.60707	3.892	3.15066	4.9738	3.35278	3.18676	2.92081	4.32008	2.60549	3.97863	2.75365	4.40226	3.20587	5.03369	4.63029	3.56684	2.77948	3.83028	2.70541	3.48354	4.20197	3.64977	4.04333	3.13412	4.03144	3.60553	4.11744
3.77397	3.59269	3.9144	4.0052	3.68409	4.00479	3.73566	3.9583	2.89442	3.89386	3.45664	2.52701	2.59093	2.8582	3.20519	3.64153	4.35339	3.08424	4.45591	3.99277	3.72216	3.72366	3.7735	3.25446	4.72237	3.70289	3.44873	3.09365	4.16232	2.55261	4.2652	3.04604	4.35339	3.08424	4.45591	3.99277	3.10023	3.14321	3.92767	2.38741	3.59822	3.29079	3.36863	3.39778	3.84405	3.67403	2.95156	4.34525
3.65774	2.87138	3.87205	3.92307	3.87576	3.85434	3.63687	3.64194	2.7546	3.77707	3.05218	2.68206	2.30061	2.99399	3.22346	3.81371	4.14478	2.54609	4.09109	4.59632	4.19132	3.87905	4.03594	4.2851	3.74685	3.75454	3.68655	2.99593	4.38037	3.31842	4.49287	3.0837	4.14478	2.54609	4.09109	4.59632	3.50426	3.14118	4.37483	2.55946	3.29343	3.3777	3.60878	3.66841	3.5713	3.70573	3.61321	4.13786
3.60504	3.01352	3.2173	3.45845	3.33944	4.35619	3.46552	3.07097	3.81582	3.15425	3.82252	2.2402	2.50779	2.63016	2.68839	3.42337	4.99353	2.19126	3.49637	4.1241	4.08838	3.57813	3.70792	4.00965	3.75784	3.43689	3.84212	2.71126	3.93987	3.10648	3.99532	3.14679	4.99353	2.19126	3.49637	4.1241	3.42262	3.19053	3.88949	2.89508	3.61518	3.52224	3.63695	3.52473	3.29832	3.34664	3.09561	4.40477
3.33759	3.48541	3.75315	3.30829	3.40326	4.47957	3.64148	3.00022	3.17199	3.62164	3.25604	2.77792	2.23924	3.2416	2.38783	3.75407	4.00033	2.63237	4.43633	3.72271	4.19736	3.52426	3.46486	3.41303	3.81282	3.93309	3.27832	3.40589	3.80838	3.09297	3.70144	3.07761	4.00033	2.63237	4.43633	3.72271	4.02861	2.94464	3.24484	2.09761	3.64736	3.11249	3.76998	3.62283	3.59744	3.70263	3.57669	4.14154
3.49261	3.12356	3.44215	2.87126	3.14875	4.30774	3.62605	3.28566	3.73409	3.29069	3.32713	2.87409	2.67807	3.05605	2.18292	3.51471	4.13235	2.66713	4.63841	4.20564	3.8355	3.30489	3.48899	3.02109	3.31786	3.94868	3.20165	3.27528	4.25609	3.04614	3.49853	2.79696	4.13235	2.66713	4.63841	4.20564	4.0605	3.02932	3.62042	2.62944	3.46809	4.32934	4.05707	3.4662	3.09779	3.40805	3.62999	4.27322
3.49502	3.79535	3.5477	2.91139	3.19924	4.56264	3.27962	3.3665	3.93607	3.32285	3.20887	3.19024	2.67112	3.42515	2.64677	3.85312	4.2344	3.03692	4.50924	3.87888	4.48386	3.31434	2.93336	3.63216	3.57345	3.41036	3.79587	3.66189	3.79525	2.8644	3.98587	3.24058	4.2344	3.03692	4.50924	3.87888	3.69947	2.9546	3.51346	2.53398	3.8521	2.74955	4.2122	3.5991	3.42621	3.47962	4.15968	4.08386
3.9523	3.75875	3.1518	3.29581	3.10768	4.56574	3.45959	3.99455	3.58308	3.53464	3.73097	3.74795	2.6654	3.16528	2.34066	3.80042	3.41251	2.71047	4.67872	3.85443	4.26113	3.44478	3.54975	3.46077	3.77966	3.33423	2.73309	3.27914	4.22175	2.97217	3.78447	2.97476	3.41251	2.71047	4.67872	3.85443	3.33325	2.69152	4.39727	2.86673	3.52496	3.01168	4.24587	3.51522	3.37101	3.2395	3.70539	4.2133
3.46957	3.62151	3.3237	3.11353	3.42534	4.69127	3.69251	3.91837	3.36036	2.89262	3.14188	2.71309	2.48021	2.74234	2.26598	3.80276	3.74467	2.52439	3.98814	3.50098	3.43328	3.139	3.88134	3.36431	4.00587	3.83944	4.13845	2.78459	3.84003	3.06598	3.44599	3.17953	3.74467	2.52439	3.98814	3.50098	3.98294	3.00144	4.3202	2.86643	4.04231	3.44454	4.18277	3.59659	3.48807	3.64025	3.28609	3.61606
3.70342	3.36209	3.43009	2.37347	3.26966	4.23847	3.71458	3.60763	3.6807	3.10108	2.88517	3.06353	2.42815	3.25839	3.0017	4.27221	4.03085	2.85388	4.80293	3.90223	4.01271	3.5083	3.50747	3.41342	4.23351	3.95119	3.42831	2.93778	4.07791	2.72771	3.0398	3.08263	4.03085	2.85388	4.80293	3.90223	3.55329	2.89109	3.98041	2.34811	3.21571	2.56048	3.31304	2.89499	2.83573	3.246	3.12841	3.46447
3.49506	3.06473	3.67429	3.19412	3.35046	3.4603	3.6049	3.6996	3.23696	3.58241	3.24006	2.61336	2.43542	3.12012	2.56265	4.14237	3.92424	2.57193	5.10518	4.45908	3.2892	3.39128	3.96788	4.03338	4.19086	3.4966	3.56233	3.29888	4.10867	2.57316	3.46407	2.81894	3.92424	2.57193	5.10518	4.45908	4.0154	2.82977	4.06374	2.92448	3.63022	3.25608	3.26856	2.98229	2.91491	3.79083	3.43771	3.69796
3.47848	3.01827	3.37926	3.14349	3.17287	3.74184	4.20395	4.03705	3.38692	3.29319	3.69248	2.65399	2.29182	2.74729	2.49681	3.60649	4.03192	2.76066	4.64534	4.19802	3.58549	3.48988	3.46954	3.76108	4.59504	3.65891	3.03974	2.96674	4.47328	2.73392	3.54154	2.39944	4.03192	2.76066	4.64534	4.19802	3.63979	3.30015	3.99212	2.87184	3.42215	2.99218	3.82176	3.29856	3.84506	3.91619	3.71671	3.19099
3.53242	4.00066	3.52139	3.09011	2.92899	4.18199	4.11917	4.40939	3.48134	2.43034	3.23821	2.3454	2.16673	2.50295	2.96405	3.62166	4.64614	2.15675	4.6813	4.32239	3.85898	2.85983	3.37276	3.26352	4.44632	3.75972	3.14813	2.81538	3.76261	2.83154	2.98411	2.78656	4.64614	2.15675	4.6813	4.32239	3.9514	3.27158	3.79088	2.65554	3.26536	3.57106	4.01499	3.67497	3.6315	3.533	3.42749	3.21704
3.74255	3.53844	3.10518	3.2219	2.92118	3.84542	4.3525	4.18789	4.19606	2.40366	3.26723	2.16084	2.64426	2.79648	2.83444	3.77185	4.47197	1.91964	5.1172	4.408	3.79003	2.70771	3.88187	3.78852	3.95215	3.65164	3.27842	2.65465	4.00262	2.93136	3.65482	2.65824	4.47197	1.91964	5.1172	4.408	3.80648	3.26889	4.49157	3.24405	3.41431	3.3055	3.6281	3.54224	3.54433	3.76499	3.68533	3.52065
3.26077	3.83445	3.79151	3.63667	3.12108	4.36567	4.23069	3.58679	3.6124	3.30738	3.37783	2.45776	2.85377	2.89933	2.76944	3.44404	3.95246	1.92892	5.03653	4.02121	4.26135	3.21834	3.47794	3.72867	4.29098	2.93621	4.01175	2.8718	3.69165	3.09902	3.07471	2.98394	3.95246	1.92892	5.03653	4.02121	3.68119	3.37553	4.00643	3.26444	3.7934	4.07411	4.26776	3.1876	3.67858	3.48362	3.3301	3.81575
4.05357	4.14036	3.56033	3.62663	3.41677	4.09651	4.70068	4.01308	3.65589	2.6143	3.15778	2.78923	2.84732	3.20882	2.89776	3.02665	3.60265	2.58566	4.67079	4.33607	3.73763	3.06612	3.55105	3.31932	4.33304	3.58119	3.93652	2.7765	3.48914	3.55533	3.70556	2.54743	3.60265	2.58566	4.67079	4.33607	3.4728	3.4198	3.75359	3.53249	3.14862	3.6513	4.50456	3.88151	3.20043	3.61569	3.08127	3.68389
3.48776	3.91989	3.23013	3.16859	3.31954	3.98572	3.82322	4.00501	3.59876	2.91973	3.1728	3.07969	2.81719	2.88822	2.59926	3.65975	4.04478	2.75594	4.8538	3.78665	4.4478	2.97473	3.1175	3.20341	4.07842	3.26097	3.36518	2.59935	4.00989	2.92712	3.68234	2.44981	4.04478	2.75594	4.8538	3.78665	3.24591	3.14368	3.76763	2.85527	3.51884	3.77999	4.1768	3.45439	3.15298	3.28676	3.52025	4.01341
3.78333	3.89892	3.25907	3.23069	3.31939	3.8675	3.97307	3.90429	3.52557	3.0647	3.30482	3.11446	2.83213	3.18656	2.68281	3.03971	3.81354	2.53136	4.48687	4.46786	3.88728	3.09255	3.37394	3.17612	4.32781	3.38444	4.26888	3.1659	3.48211	3.28012	3.02546	2.48325	3.81354	2.53136	4.48687	4.46786	3.16512	3.66222	3.70311	2.97075	4.05475	3.56875	3.61345	3.17841	3.15302	3.31788	3.52596	3.18748
3.36369	4.08477	3.1323	3.39215	2.96198	3.82976	4.24945	4.23428	4.00178	3.05855	3.40208	3.07551	3.17991	2.83703	3.32466	3.53621	4.18372	2.44598	4.07341	3.6787	3.53296	2.84146	3.29815	3.57795	3.98792	3.79227	3.18582	2.79666	3.81385	2.65658	3.33866	3.12426	4.18372	2.44598	4.07341	3.6787	3.05215	3.6029	4.0107	2.92203	3.73945	3.48906	4.06509	3.82875	2.49108	3.76566	2.82743	3.00981
3.68185	4.28607	3.80531	3.13113	3.34377	3.66334	4.89385	4.15221	3.81338	2.80059	3.57168	3.05364	2.65541	2.55437	3.03762	3.45041	3.932	2.49568	3.34092	3.84677	3.79995	2.98361	3.44411	3.08704	3.82765	3.59328	3.29338	3.12775	3.92597	2.97008	3.78861	3.27215	3.932	2.49568	3.34092	3.84677	2.926	3.04694	3.85283	3.54564	3.51381	3.28863	4.13463	2.93415	2.89389	4.13367	3.30404	2.80088
3.72715	3.98064	3.48335	3.61932	3.21928	4.37111	4.11853	3.82119	3.48684	2.7566	2.72647	3.01505	3.60634	2.85707	2.59265	3.9383	4.23082	2.58957	3.96235	4.40619	4.32526	3.11066	3.06392	3.1646	4.11262	3.32432	2.89478	3.65688	4.22664	2.46276	3.90706	4.09411	4.23082	2.58957	3.96235	4.40619	3.0493	3.199	3.54107	2.77123	4.1434	3.14346	3.89101	3.52	2.90726	3.74403	3.41281	3.54486
3.82968	3.75861	3.79719	3.49607	4.02812	4.34921	4.59326	3.77102	3.45151	3.10904	3.0653	2.67589	2.69467	2.84559	2.92489	4.13075	4.02588	2.85496	4.11063	4.22932	3.62961	3.09052	3.64176	3.35288	4.25264	3.78476	3.02863	3.61516	4.23019	2.92455	3.77776	3.93238	4.02588	2.85496	4.11063	4.22932	2.80393	3.21721	3.26326	3.28651	3.51236	2.93043	4.23567	3.27041	3.19564	3.86492	3.08767	3.0076
4.20884	3.79665	4.27124	3.92501	3.81497	4.52209	4.12453	3.23307	3.94119	2.8832	2.97726	2.99487	2.5134	2.13201	3.19801	4.27096	3.61628	2.9041	3.71651	4.50868	4.05921	2.42697	3.34635	3.22328	4.13376	3.657	2.98213	3.86644	4.77551	3.24828	4.3026	3.59186	3.61628	2.9041	3.71651	4.50868	2.94751	3.23079	3.01504	3.04833	3.90841	3.91049	4.62457	3.07604	3.32492	3.71208	3.01287	3.9292
4.0665	4.19254	3.58334	3.53477	4.03756	3.78876	3.835	3.3777	3.13571	2.38004	2.57974	3.42176	2.69095	2.84415	3.67632	3.86654	3.18138	2.79737	4.10743	4.32313	4.07904	2.78893	3.66754	3.76084	3.76179	3.87928	3.12851	3.82107	4.06286	3.18773	3.60536	3.43941	3.18138	2.79737	4.10743	4.32313	3.30366	2.65992	3.48961	2.93201	4.12228	2.88178	4.16073	3.31141	2.99971	3.92353	3.77083	3.47624
3.56026	3.81096	3.91543	3.6864	3.90449	3.95617	3.46108	2.90293	3.06804	2.58166	2.89636	3.1899	2.54216	2.56152	3.41289	4.20591	3.57003	3.14737	3.81452	4.49978	4.47822	2.71304	3.23255	3.69123	4.17611	4.16139	3.16103	3.54015	3.82738	2.87548	3.52896	3.03582	3.57003	3.14737	3.81452	4.49978	3.28842	3.40729	3.49533	2.66572	3.9116	3.43048	4.00825	3.07021	3.58704	3.57068	3.81	3.97612
3.38856	4.24421	3.84957	3.56368	4.0189	4.09186	3.79123	4.07099	3.6461	2.97193	2.40844	3.56613	2.74289	3.05633	3.38929	4.11492	3.73048	3.80912	3.61307	4.49005	4.75647	2.96651	3.5811	3.48432	4.18821	3.99685	3.77133	3.03511	3.74445	2.78297	3.62032	3.55564	3.73048	3.80912	3.61307	4.49005	3.43562	3.52604	3.53544	2.87086	4.81275	3.15466	3.55937	3.39938	2.83478	3.5554	3.45732	4.11083
4.26065	4.41494	4.22248	3.79251	4.13938	3.46222	3.87581	3.5561	3.6318	3.29774	2.92662	3.08031	2.64609	3.218	2.98501	4.44496	3.47364	3.10218	4.01316	4.31732	4.22702	2.83554	3.5162	3.92586	3.99657	3.59438	3.69229	3.12106	3.68358	2.65975	3.86204	3.29163	3.47364	3.10218	4.01316	4.31732	3.83744	3.68481	3.78809	3.35494	4.15803	3.40024	3.65321	3.49481	2.41453	3.50411	2.89185	3.51012
3.31959	3.53244	4.41541	3.81641	4.13767	3.43644	3.79211	3.18994	3.6969	3.00043	2.82134	3.70939	2.20608	3.02102	3.35092	4.10196	3.62199	2.8421	3.91317	3.82562	4.41386	3.13306	3.45743	3.58004	4.98383	3.79332	3.25339	4.18293	3.88053	2.84282	3.50601	3.38054	3.62199	2.8421	3.91317	3.82562	3.89549	3.33215	3.6057	3.45544	4.55776	3.7907	3.65165	3.42155	2.41402	3.59679	3.05678	3.55827
3.57876	4.29153	4.13507	3.52832	3.67666	3.58214	3.34187	3.87328	3.47521	3.27633	3.28539	2.54827	2.5205	2.91656	3.16409	4.45617	3.25506	2.59474	4.34612	4.05328	3.78142	2.78089	4.63726	4.23122	4.04245	4.20002	3.42854	4.03387	3.82228	2.66933	3.37068	3.82893	3.25506	2.59474	4.34612	4.05328	3.64133	3.29755	3.38211	3.76518	4.35597	4.15957	3.93271	3.58074	2.57104	4.23896	3.94942	4.16428
3.60575	4.36308	4.27649	3.67954	3.23134	3.40499	3.36215	4.53784	4.03199	3.05244	3.19447	3.72612	2.15689	2.75303	2.84427	4.47373	3.50848	3.15832	3.69617	4.82719	3.84794	2.9921	3.81847	4.02758	3.75793	3.96681	3.22236	3.19687	3.39474	2.96993	3.16963	3.26421	3.50848	3.15832	3.69617	4.82719	3.76949	3.43568	3.50702	3.52158	4.4132	3.92377	3.77362	3.04486	3.15452	4.1028	3.5682	4.58689
3.51357	3.92175	3.2801	4.37116	3.36544	3.66243	3.34867	4.33846	2.90909	3.36004	3.05415	2.89195	2.63515	2.16942	2.89601	4.19143	3.64597	3.10787	3.97303	4.11026	3.65278	3.63443	4.32055	3.94012	4.05513	3.90371	3.33895	2.92945	3.61843	2.68131	3.2002	4.01345	3.64597	3.10787	3.97303	4.11026	3.34557	2.98991	3.5064	3.22068	4.69347	3.69433	3.81876	2.89668	2.19242	4.09748	3.43488	3.57935
3.43216	5.07574	3.94372	3.71591	3.46524	3.52458	3.13293	3.82361	3.50111	3.06516	2.88905	3.43612	2.72365	2.60187	3.23926	3.66303	3.13613	3.13603	3.24597	4.36596	3.46777	3.76953	3.99206	3.50344	3.47441	3.90876	3.36963	2.91503	3.58604	2.63414	3.03977	3.75529	3.13613	3.13603	3.24597	4.36596	4.26808	3.36333	4.31634	2.81022	5.0003	3.8426	4.41806	3.60843	2.35494	3.77651	4.10055	3.22532
3.53048	3.96078	4.79865	3.72552	3.45742	3.28515	3.48443	3.40061	3.83337	3.20817	2.74508	2.97214	2.62453	2.86474	2.97784	3.9033	3.42253	3.24104	3.73525	3.9229	3.51715	3.08642	3.99811	3.32648	3.21924	4.204	3.13758	2.86009	4.2633	2.43889	2.73843	3.21891	3.42253	3.24104	3.73525	3.9229	3.76101	3.35226	4.1551	2.55994	5.05215	3.85885	3.80602	3.43309	2.68705	4.28203	3.45561	3.62797
4.06058	4.60995	3.61443	4.31355	3.49567	2.54635	3.94046	3.55097	3.3238	2.96926	2.63744	3.01978	2.48013	2.64589	2.6951	3.66339	3.536	3.4175	4.1473	3.62638	3.783	2.48177	4.1019	3.73305	4.09186	3.60075	3.28503	3.55446	4.21212	2.72573	3.81816	2.97038	3.536	3.4175	4.1473	3.62638	3.67625	4.21347	3.73204	3.16461	4.90873	3.95081	4.07649	2.98827	2.82087	3.45966	3.44642	3.37354
3.59336	4.12054	4.00942	3.6504	3.25579	3.00196	3.69281	4.19865	3.79269	3.22692	2.69271	3.31578	2.50198	2.80307	2.73715	3.78537	3.47619	3.62813	4.08494	3.82169	3.36443	3.32758	4.10164	3.74871	3.65953	4.26825	4.27615	3.12369	3.81526	3.18951	3.39433	2.98308	3.47619	3.62813	4.08494	3.82169	4.07784	3.79869	3.36129	2.94244	4.43519	3.36759	3.79441	3.05704	2.84833	3.41351	3.45924	3.14479
3.83811	3.89268	4.49441	3.23321	3.89547	2.62019	3.57962	3.47901	3.236	2.30669	2.76035	3.55453	3.25144	2.3812	2.9225	3.87009	3.9197	3.46489	4.07663	4.18875	3.24198	2.70777	3.61596	3.7702	4.05908	4.22639	3.2721	3.16375	3.81591	2.19156	3.78631	2.66717	3.9197	3.46489	4.07663	4.18875	3.57372	4.43061	3.9608	2.98789	4.36812	3.81074	3.48084	3.16691	2.89691	3.85331	3.31889	3.37984
3.55376	4.17533	3.81262	3.24764	3.62512	2.76181	3.47633	3.27298	3.14782	2.95424	3.00738	3.21232	2.76058	2.99316	2.69083	3.37224	4.38061	3.35402	4.67683	4.22309	3.30697	3.01585	3.7101	3.65678	4.71255	4.20846	2.96025	3.75965	3.91656	2.61122	3.72332	3.09114	4.38061	3.35402	4.67683	4.22309	3.65103	3.49918	3.75869	3.10168	4.19795	3.4598	3.86676	3.00887	3.41001	3.8958	3.05354	2.96527
3.82792	3.83566	4.56054	3.63586	4.29189	2.90015	4.28199	3.5132	3.15238	3.08733	2.90681	3.12229	3.30512	3.10954	3.14564	3.14125	4.90189	3.59865	4.49884	4.41235	3.53443	3.1611	3.7099	3.71684	3.67674	4.20191	3.20741	3.45074	3.73749	2.61047	3.42503	3.28339	4.90189	3.59865	4.49884	4.41235	3.8223	3.6161	3.96613	2.86976	3.98196	3.36606	3.51672	3.20275	3.11489	3.64157	3.07195	2.97104
3.44288	3.52052	3.95867	3.42751	3.51659	3.17734	4.20439	2.97802	3.13855	2.67979	3.06082	3.26989	2.918	2.89912	2.98212	3.19925	4.12491	3.3094	4.56409	4.17532	3.52637	2.95948	3.27393	3.97622	3.37107	4.01116	3.61385	3.37601	4.32338	2.52318	3.74829	3.08881	4.12491	3.3094	4.56409	4.17532	3.72726	3.36422	4.1492	2.63898	3.4106	3.80765	3.86641	4.00998	3.14511	3.21103	3.69909	2.63735
3.72184	3.24823	3.34385	3.64523	3.77656	2.58078	4.12358	3.48814	3.44329	3.3122	3.22211	2.98385	3.20332	3.36051	2.83854	3.29341	3.94328	2.77716	4.7853	4.2578	3.13393	3.19815	3.20903	3.59048	4.09712	3.48217	3.62507	2.98525	3.91287	2.97543	3.8174	4.02268	3.94328	2.77716	4.7853	4.2578	3.11475	3.91276	3.8858	2.47625	4.36698	3.98859	3.61061	3.86017	3.32326	3.78518	2.96437	2.90252
3.97784	4.03095	3.58997	3.71045	3.64139	2.84571	4.17228	3.96508	3.28377	2.89478	2.84739	3.01209	2.6534	2.6954	2.74824	3.5896	3.29786	3.30204	4.20915	4.11206	3.18552	2.66095	2.97696	3.37456	4.28933	3.47296	3.71173	2.91822	4.5084	3.09558	2.84169	3.58585	3.29786	3.30204	4.20915	4.11206	3.3864	3.64541	3.77822	2.39406	4.66355	4.11136	3.76075	3.40746	3.21538	3.73755	3.03878	3.17867
3.36647	3.43158	3.84531	3.60806	4.00568	3.17621	3.6737	4.35472	3.32795	2.58231	2.94563	3.08414	2.69778	2.74224	2.38774	3.85131	4.07793	3.71317	4.56222	4.46084	3.09519	3.73192	3.4173	3.44484	4.16987	3.5197	3.81247	3.53318	4.01259	2.92086	2.77814	4.01021	4.07793	3.71317	4.56222	4.46084	3.29596	3.55889	3.71116	2.33717	3.97477	4.21951	3.7571	3.37432	2.99986	3.55199	3.47628	3.23368
4.10079	4.03611	3.89227	3.35189	4.2976	3.14414	3.74563	3.78075	2.68495	3.35796	2.75992	3.18467	2.95016	2.56278	2.66728	3.70104	3.60507	3.3899	4.27342	3.6652	2.99686	3.34172	3.21964	3.57069	4.72366	3.1494	3.64781	2.75838	3.77929	2.62453	3.43188	3.97235	3.60507	3.3899	4.27342	3.6652	3.33006	3.30553	4.31867	2.24475	4.29526	3.02325	2.90728	3.22828	3.50946	4.26131	3.53291	3.90515
3.41787	3.94404	3.58151	3.36574	3.29956	3.32795	3.43913	3.81379	2.86981	3.10825	3.12627	3.14858	2.93526	2.83509	2.49845	3.89116	4.44353	3.79435	4.52955	4.33512	2.93086	3.38764	3.75398	3.82533	4.66088	3.27918	3.67502	3.18714	3.69622	2.44594	3.74307	3.88417	4.44353	3.79435	4.52955	4.33512	3.76169	3.84806	4.26434	2.34408	4.46686	3.85933	3.3653	3.40827	2.87149	3.66073	3.0638	4.17502
3.47071	4.3503	3.85029	2.91184	4.09826	4.0291	3.36418	3.75156	2.45289	4.09096	2.99404	3.52941	2.86461	3.75093	2.65746	3.56613	4.22131	3.87724	4.44514	4.41053	3.14977	3.60149	3.67286	3.75389	4.1031	2.07904	3.43791	3.07995	3.48355	2.74414	3.27256	3.73202	4.22131	3.87724	4.44514	4.41053	3.99878	3.34373	4.24209	1.76431	3.91004	3.7982	3.89261	3.72307	3.0957	3.78858	3.37338	3.48034
3.79511	3.37329	3.3918	3.45673	4.26427	3.44677	3.61556	3.68171	2.51802	3.53292	2.54596	3.14302	2.77588	4.20076	2.76274	3.72891	3.4093	3.88446	4.38816	3.88207	3.00452	3.98651	3.5046	4.09039	4.43658	2.76887	3.2139	3.29667	3.6032	2.26032	3.45014	3.40249	3.4093	3.88446	4.38816	3.88207	3.77668	3.01252	3.76147	1.92627	3.99778	3.05796	4.11559	3.24593	3.4242	3.92158	3.35344	3.90419
3.53884	4.13548	3.47223	3.92757	4.49796	3.82	3.97814	3.72034	2.59924	3.49671	2.77438	2.93005	2.86018	3.46745	2.66029	3.59508	3.95588	3.84584	4.10419	3.74688	3.19806	3.05662	3.74575	3.92535	4.02877	2.68579	3.92811	4.18427	3.84897	2.36869	3.18643	3.55415	3.95588	3.84584	4.10419	3.74688	3.16671	3.20625	3.68739	1.88329	3.69681	2.73669	3.63206	4.13853	3.43622	3.9597	3.60616	3.74987
3.61749	3.88874	3.42247	4.01671	3.80618	3.04958	4.18384	3.89354	2.78191	3.46017	2.37967	3.33314	2.71507	3.08614	2.55966	3.73664	3.61004	3.7945	4.03989	3.89552	3.12915	3.5457	3.56423	3.60676	4.11747	2.96302	4.14496	3.26067	3.63525	2.87093	3.15749	3.3985	3.61004	3.7945	4.03989	3.89552	3.13353	3.37509	3.47426	2.43404	3.35245	2.73567	4.37664	3.95108	2.82817	3.67345	2.58562	3.88852
4.32034	3.69703	3.06341	3.81524	4.34318	3.20773	4.14602	4.11642	2.56646	3.08441	2.9296	3.74571	2.87599	3.22752	2.39724	3.96375	3.72407	3.78289	3.99124	3.56339	2.86741	2.90571	3.34061	3.97781	3.98423	2.7194	3.73477	3.9059	3.63917	2.19697	3.11231	4.14662	3.72407	3.78289	3.99124	3.56339	3.72146	3.44491	3.12112	2.79537	3.5633	2.87809	4.02637	3.50072	3.28765	3.48497	3.05983	3.8408
3.59651	3.74622	3.61643	4.34986	4.1966	3.45988	4.52177	4.52304	2.74591	2.67611	2.85853	3.3787	2.63137	2.88462	2.69175	3.60268	3.89775	3.6923	3.749	4.24231	2.91052	3.50331	3.8577	3.60379	3.30928	2.70897	3.35313	3.13857	3.56537	2.25648	3.43832	3.60251	3.89775	3.6923	3.749	4.24231	3.29187	3.97899	3.50056	2.79668	3.81182	2.76055	4.59238	3.20965	3.37789	3.31032	2.89138	3.6278
3.37411	3.5717	3.84092	4.26744	3.85848	3.74977	3.32455	4.12702	2.21395	2.51984	2.75995	3.17878	2.60551	2.97663	2.92642	3.56141	3.68318	3.58305	3.47617	3.193	2.58603	3.00368	3.71131	3.8672	3.76519	2.56815	2.90883	2.88138	2.97886	1.96223	3.93907	3.93206	3.68318	3.58305	3.47617	3.193	3.35831	3.409	3.40193	2.32871	4.01247	2.44616	3.92529	3.67733	3.67081	2.85639	3.48616	3.41095
3.40362	4.09435	3.82794	4.26965	3.5752	4.10796	4.05181	4.09348	3.01448	2.91183	2.17213	3.26643	2.67877	3.10922	2.88183	3.73053	3.915	3.33107	3.86782	3.94309	2.18571	3.11124	3.32384	4.52379	3.9373	2.98581	3.44582	2.96439	3.61671	2.51681	4.34706	3.75992	3.915	3.33107	3.86782	3.94309	3.56092	3.04458	3.50092	2.52925	3.63256	2.46693	3.48427	3.10602	2.69819	3.27711	2.99709	2.91366
4.00717	3.9462	3.37528	4.32328	3.21402	4.32481	3.6995	4.29401	3.30909	2.82017	2.80756	3.30622	2.54664	2.99265	2.89752	3.26216	3.82436	3.9965	4.18841	3.95944	2.99902	2.63112	3.00443	3.82573	3.33893	2.72011	3.0909	3.47097	3.39665	2.91028	3.85841	4.17669	3.82436	3.9965	4.18841	3.95944	3.06961	3.08477	3.54583	2.87074	3.84185	2.5173	3.90575	3.6471	2.98789	3.19152	2.91663	3.57489
4.12475	3.89569	3.41072	4.30417	3.79667	3.52704	3.9969	3.95474	2.90739	2.93907	3.02849	2.33512	2.1912	2.88748	2.93794	2.7993	3.90035	3.35419	4.52234	4.56057	2.59633	2.66954	3.51444	4.11702	3.43343	2.76112	2.97954	3.24916	3.84524	2.76168	3.40902	3.8725	3.90035	3.35419	4.52234	4.56057	3.47467	3.16945	3.69439	2.77607	4.11716	3.20437	4.03947	3.34117	3.14896	3.05999	2.71771	3.56966
3.52021	3.89537	3.29195	4.0344	3.58717	3.27199	4.29164	4.0962	2.8297	3.66425	2.82604	2.34126	1.97717	2.97124	2.72951	3.38291	3.48298	3.41663	4.23906	4.12162	2.63036	3.50595	3.46506	4.0229	3.40506	3.0212	3.6221	3.45513	3.51049	2.50068	4.54481	3.72278	3.48298	3.41663	4.23906	4.12162	3.54114	2.70835	3.49227	1.88896	4.39255	2.96584	3.80645	3.44047	2.76468	3.33263	2.72697	3.95491
3.77993	3.43007	3.62363	4.20627	3.71697	3.85124	3.89479	3.88977	2.94809	3.26149	2.99734	2.7118	2.29466	3.5349	2.73818	3.28756	3.98207	2.88504	3.6059	3.50331	2.80345	3.64084	3.91412	3.89379	3.53509	2.63223	3.23727	3.14885	3.76364	2.33945	3.73259	2.90438	3.98207	2.88504	3.6059	3.50331	3.25446	2.75301	3.25211	2.45029	4.52761	2.78506	4.19076	2.81652	3.14675	3.02283	3.59062	3.9711
3.81161	3.67209	2.95248	3.21478	3.75421	3.49484	3.96921	4.29617	2.85212	3.2882	2.51965	2.35135	2.99731	3.51618	2.67178	3.2132	4.35079	3.75235	3.60011	3.94148	3.76758	2.96917	4.14207	3.44581	3.63158	2.92056	3.30592	3.06177	3.4587	2.58835	3.59873	3.44165	4.35079	3.75235	3.60011	3.94148	3.88834	3.8084	3.56496	2.71787	3.90551	2.46281	3.9507	3.29573	3.27388	2.87703	3.40143	4.48234
4.05532	3.87873	2.93367	3.74596	3.32157	3.57265	4.39291	4.04053	3.18399	2.97197	2.80474	2.72528	3.20402	3.73225	2.7248	3.785	3.95386	3.75828	4.24172	4.52397	2.90355	3.2104	3.48729	3.40984	3.76246	2.70948	3.30364	3.47203	3.73001	2.11335	3.1725	3.34905	3.95386	3.75828	4.24172	4.52397	3.30871	3.90681	3.80178	1.93351	4.17207	2.61034	4.07652	3.56296	2.97309	2.88384	3.25681	4.26596
3.87922	3.47051	3.52709	3.82204	3.72049	3.69733	4.45465	3.8001	3.60794	3.47517	2.85066	3.0353	2.70308	3.56925	3.05965	3.53745	3.91849	2.83721	3.63453	4.60596	3.15386	3.79514	3.86709	3.43646	3.31128	2.41877	3.57511	2.66201	4.03101	2.33643	3.72779	3.07763	3.91849	2.83721	3.63453	4.60596	2.69551	2.90134	3.63454	2.15446	4.23334	2.34844	3.71673	3.16052	3.63657	2.22333	3.70127	3.22909
3.51908	3.85449	2.94614	3.46163	3.36087	3.13271	4.34697	4.35789	4.18355	3.60366	2.9626	2.77766	2.83451	3.49119	3.78202	3.80717	3.69267	4.17804	3.35723	4.53132	3.17685	2.99722	4.47756	3.7561	3.44576	2.82014	3.17993	2.72227	3.45163	2.80083	3.35422	2.93268	3.69267	4.17804	3.35723	4.53132	3.23363	3.11562	3.86506	2.41035	3.67015	2.28056	3.93153	3.45008	3.13124	2.64179	3.72548	3.56966
3.54391	3.57379	3.02464	3.37529	3.28663	3.58908	4.34929	3.85956	4.26656	3.6628	2.52562	2.41188	2.82597	4.05745	3.0773	3.67455	3.61261	4.17578	3.78583	4.35242	2.78511	2.8407	3.73314	3.3305	3.45682	2.65965	3.25189	3.26113	3.25496	2.40514	3.09635	3.74439	3.61261	4.17578	3.78583	4.35242	2.84114	3.14402	3.74735	1.90848	4.10393	3.01215	3.83915	3.26453	3.14817	2.63374	3.64314	3.85377
4.07684	3.44138	3.50787	3.71326	3.58179	4.07734	4.39012	3.84116	3.84936	3.57653	2.7417	2.56832	2.1613	4.64274	3.68521	3.54293	3.51109	3.42957	3.88393	3.73784	2.99271	3.83772	3.93631	3.75897	3.36461	2.13751	3.47924	2.97206	3.46447	3.25923	3.21395	3.48701	3.51109	3.42957	3.88393	3.73784	3.08088	3.859	3.4692	2.82134	3.94193	2.2355	3.4898	3.31722	3.02727	2.57328	3.44842	3.50007
4.16632	3.33931	2.75383	3.69142	3.36427	3.74001	5.17814	3.63222	3.06898	3.39929	3.02726	2.77866	2.59405	3.53832	2.86013	3.4351	3.76742	3.97941	3.88736	4.24377	2.85296	3.54468	4.28076	3.55336	3.29985	2.93547	3.90151	3.17599	3.75223	3.62274	4.07584	3.20612	3.76742	3.97941	3.88736	4.24377	2.72225	2.88341	3.25331	2.58148	3.97047	2.17926	3.53752	3.07985	3.1398	2.95613	3.79132	3.24935
3.58331	3.37115	3.32002	3.69236	4.19712	3.9391	4.00087	3.87451	3.36452	4.17498	2.99473	2.6327	2.55872	3.21202	3.36261	3.44139	3.79594	4.07533	3.65241	3.79732	2.80866	3.7222	3.55735	2.72854	3.74435	2.96483	3.7342	3.00908	3.69777	2.76225	3.08936	3.49067	3.79594	4.07533	3.65241	3.79732	2.84566	3.31596	3.33396	2.4514	4.46434	2.18796	3.68987	3.87215	3.26541	3.03403	3.64967	3.3381
3.56098	3.5216	2.92968	3.76961	4.01183	4.0547	3.58324	3.6664	3.34416	4.14453	2.80966	2.73241	2.97054	4.11901	2.91972	3.36548	3.85473	4.21835	3.85554	3.82277	3.33696	3.13226	3.63138	3.20291	3.36229	2.82727	3.99121	2.51346	3.51423	3.1544	2.73391	2.9244	3.85473	4.21835	3.85554	3.82277	2.57768	3.29261	3.87766	2.61354	4.47109	2.83774	3.77326	3.81141	2.80721	2.61352	3.34983	3.2785
3.5471	4.21633	2.29029	3.54407	3.72699	3.57656	3.30999	3.24646	3.9038	3.35412	2.86746	3.24461	2.27383	3.53593	2.78339	3.13904	4.09277	3.19278	3.75517	4.04094	3.40564	3.21791	4.1493	2.97777	3.01731	2.69063	3.37344	2.91399	3.05965	2.7155	3.66933	3.27254	4.09277	3.19278	3.75517	4.04094	2.68106	3.40638	3.34835	2.80982	4.34825	2.58513	3.67639	3.4394	3.2323	2.2562	3.6064	3.37387
3.7239	3.92069	2.74284	3.53441	3.75238	2.92273	4.21285	4.06027	3.41943	3.54759	3.50266	3.13926	2.7116	3.32435	3.17416	3.91206	3.83279	3.2638	3.49907	4.26164	2.98098	3.32827	4.46496	3.57113	2.94679	2.26879	3.4784	3.01171	3.63535	2.81287	3.798	3.70348	3.83279	3.2638	3.49907	4.26164	2.40193	3.29052	3.2363	2.80008	4.26055	2.75639	3.46418	4.3308	3.11414	1.96313	3.3277	3.45571
4.051	3.8227	3.41251	3.74632	4.01838	3.6171	4.27284	4.10924	3.5499	3.33784	3.32081	3.56097	2.34313	3.54949	3.14186	3.81372	4.01915	3.83767	3.19304	3.6601	3.14867	3.06241	4.75925	2.86008	3.33781	3.2675	3.60851	3.15282	3.35274	2.46437	3.91687	3.64998	4.01915	3.83767	3.19304	3.6601	2.54637	3.03773	3.53483	3.12397	4.81027	3.17378	3.27388	3.32806	2.69364	1.76772	3.2999	4.00316
3.91863	3.93526	3.00009	3.58235	4.36908	3.54054	3.58829	3.88114	3.54259	3.40622	3.18262	3.44634	2.22694	3.33567	3.28222	3.4611	3.69527	3.3619	3.92418	3.55151	3.25731	3.3727	4.56842	2.58641	3.9088	2.56813	3.48661	2.44699	3.6463	2.19459	3.28538	3.64083	3.69527	3.3619	3.92418	3.55151	3.26236	3.60105	3.85813	2.41569	4.74712	2.62084	3.72213	3.80848	2.84561	2.267	3.14754	3.70148
3.55986	3.87007	2.69127	3.60066	3.94827	3.16259	3.06953	3.83092	3.44129	3.02282	3.04635	3.04848	2.33212	3.52676	3.41467	3.39578	3.87444	3.57927	3.4154	3.47369	3.00743	3.26099	3.81557	3.50051	3.55102	2.51517	3.71196	2.87431	3.40453	2.26278	3.38259	3.69273	3.87444	3.57927	3.4154	3.47369	2.07366	2.85459	3.6209	2.37392	5.08074	2.83973	3.62497	3.53498	2.62999	2.45781	3.33694	3.78351
3.2058	4.27971	3.03601	3.32702	3.45005	3.65695	3.90246	4.07737	2.65177	3.08377	3.21878	2.63768	2.18667	3.4833	3.16285	3.71784	3.81044	2.79995	4.15855	4.14454	3.30623	3.16498	3.49519	3.13484	3.33736	1.9074	3.26036	3.43238	3.14849	2.74122	3.59796	3.94076	3.81044	2.79995	4.15855	4.14454	1.85382	2.5868	3.90147	2.00407	4.20474	3.40078	3.75605	4.00419	3.08262	2.45897	3.07389	3.42536
3.17659	4.16571	3.88792	3.56513	3.63331	3.45404	2.98086	3.89406	3.10495	3.51162	2.89197	3.33931	2.63628	3.64502	3.15477	3.87693	3.87973	3.30884	3.80248	3.98161	3.81309	3.10747	4.44824	2.91396	3.08099	1.6401	3.99562	3.4009	3.45254	2.44932	3.2873	3.6597	3.87973	3.30884	3.80248	3.98161	3.04684	3.04645	3.36308	2.44745	4.30768	3.10639	3.47619	3.63096	3.28248	2.35417	2.84899	3.62255
3.67419	3.31056	3.13665	3.40807	3.84739	3.74767	3.58316	3.98885	2.8901	3.55352	3.47379	3.16688	2.43582	3.61686	2.8711	3.39919	3.57115	2.80248	3.46716	3.17905	4.03161	3.75498	4.37852	3.05329	3.64457	3.02238	3.66756	3.48017	2.9952	2.20709	3.3884	3.5704	3.57115	2.80248	3.46716	3.17905	2.77872	3.12838	3.43978	2.29508	4.72021	3.34745	3.68084	3.53252	3.41941	2.35959	2.56853	3.84995
3.94304	4.04635	3.06887	3.10058	3.03605	3.63135	4.10429	3.92508	2.88759	4.43637	3.48017	3.05127	3.3758	3.75829	2.69197	3.68015	3.46634	3.38809	4.10518	4.28592	4.28511	3.31497	5.02199	2.57958	3.75521	2.40407	4.07739	3.54033	2.48505	2.67641	3.31982	3.69304	3.46634	3.38809	4.10518	4.28592	2.22322	3.27154	3.90632	2.32579	4.42845	3.45348	3.31207	3.21247	3.38343	2.62036	2.6417	3.5401
3.76842	4.41237	3.04674	3.61328	3.13419	4.088	3.85136	3.80123	2.70291	3.23313	2.71623	3.31435	3.41091	3.98888	3.13416	3.54463	3.46931	3.18871	4.29033	4.2824	3.65659	3.8309	4.18398	2.96903	4.00116	2.03954	3.33383	3.62047	3.07007	2.23686	3.4199	3.21843	3.46931	3.18871	4.29033	4.2824	2.40532	2.977	3.92336	2.00137	4.43494	3.19677	3.55696	3.55238	2.46858	2.22641	3.00149	4.00141
3.70393	3.66883	3.60817	3.48041	3.26692	3.97466	3.7538	3.40761	2.98407	3.21367	2.85063	2.87037	3.39365	3.42472	3.43905	3.21037	3.91142	3.51505	3.80404	4.2625	4.07416	3.58038	4.01456	2.92003	3.91734	2.55236	3.43167	3.23728	2.9951	2.73077	3.36464	3.26399	3.91142	3.51505	3.80404	4.2625	2.52031	2.98798	4.18327	1.99741	4.39818	3.2792	3.75882	3.08075	2.46901	2.30639	3.50055	3.85881
3.67209	3.97199	3.54005	3.37546	3.18735	3.33276	3.67256	3.91757	3.10418	2.95568	2.52531	2.99734	3.47689	3.51885	3.08264	3.12361	3.58098	3.79651	3.92481	3.91778	4.4064	3.64924	4.19579	2.88441	4.22411	3.28396	3.12841	3.81149	2.65846	2.58912	3.11346	3.53635	3.58098	3.79651	3.92481	3.91778	2.94825	2.92635	3.16773	1.84184	4.28831	3.19604	3.83176	3.37608	3.2069	2.40066	3.13508	3.54542
3.49214	3.95037	3.24147	3.63791	2.98074	3.35481	3.60428	3.40653	3.26523	3.22509	3.06593	3.0028	2.84528	2.88607	3.4183	3.29955	3.76255	3.38455	3.81397	4.51682	3.48581	3.97813	3.29343	2.72741	3.9441	4.1076	2.96313	3.1547	3.62783	2.22418	3.17002	3.32045	3.76255	3.38455	3.81397	4.51682	3.10626	2.84378	3.80686	2.86754	4.39793	3.62956	3.75436	4.06666	1.94816	2.58948	3.75189	3.53505
3.6428	3.36615	3.13358	3.74487	4.0469	3.2312	3.90032	3.95888	2.61244	3.31781	2.70009	3.16898	3.3703	3.39112	3.54965	3.42411	4.28268	3.27246	3.77182	4.17888	3.67208	3.61814	3.46404	2.35293	3.49974	4.30652	3.098	2.38429	3.17972	2.13717	3.67369	3.72883	4.28268	3.27246	3.77182	4.17888	3.84362	2.81798	3.92614	2.44273	3.6554	3.05735	3.64041	3.52461	2.35478	1.79823	3.41202	3.33064
3.79644	3.6901	3.78006	4.08905	4.00959	3.86123	3.74092	3.51019	3.10476	2.71908	2.62216	2.93857	3.01522	3.38512	3.26128	3.99813	4.22192	3.54903	4.2775	4.08787	3.52531	3.69769	3.82774	2.39047	3.94734	4.07203	3.19316	3.20824	3.68633	2.43992	3.03998	3.50598	4.22192	3.54903	4.2775	4.08787	2.68265	2.89301	3.39882	2.53473	4.24707	3.36076	4.05745	3.98469	2.91525	1.95728	3.24699	3.31716
3.62091	3.77152	3.88925	3.74306	4.06675	3.33131	3.7724	3.20271	2.91225	2.33082	2.73024	3.281	2.67759	2.80724	2.86505	3.66535	4.32349	2.95304	3.92193	4.29095	3.63514	3.56281	3.70602	2.843	3.73441	3.98785	2.76561	2.60064	4.01586	2.66025	3.62319	3.7884	4.32349	2.95304	3.92193	4.29095	2.50909	3.08432	4.10645	2.42807	4.12268	3.25805	3.54252	3.8951	2.76514	2.28789	2.95769	3.82987
3.38812	3.855	3.92054	3.68201	4.02878	3.53139	2.85096	3.39131	2.20274	3.03833	2.9397	3.28709	2.65836	2.5687	2.45339	3.35772	3.69144	3.06851	4.52976	3.68264	4.51141	3.71975	3.04577	2.83117	4.06854	3.82509	3.11836	3.08742	3.70047	2.83219	3.23331	3.53043	3.69144	3.06851	4.52976	3.68264	2.56142	2.93154	3.40791	2.36257	4.01762	3.28274	3.81148	3.47109	2.71553	2.35957	3.62147	3.76129
3.72979	3.74888	4.23197	3.72002	3.92112	3.37535	3.50423	3.29625	2.90633	3.10925	3.09689	2.83208	2.59852	3.18069	2.77573	3.77308	3.45621	3.73029	4.42994	4.47784	3.64605	4.16296	3.29894	3.40038	3.75261	4.75407	2.92647	3.01898	3.71231	2.72471	2.62965	3.6918	3.45621	3.73029	4.42994	4.47784	2.85841	2.89876	3.68875	2.13403	3.73684	3.9308	4.72089	2.97399	2.36722	2.46734	3.06058	2.81062
3.97181	3.9511	4.00008	3.13706	4.78019	3.35845	3.70824	2.93913	3.29022	2.62268	2.61789	2.90324	2.79178	3.51853	3.06403	3.69633	3.37804	3.31095	3.77821	3.82	3.47553	4.09429	3.48602	3.02753	3.71189	4.66728	3.48924	2.7663	3.79172	2.47143	2.49041	3.2102	3.37804	3.31095	3.77821	3.82	3.33563	3.15075	3.64937	2.09069	3.65036	3.82958	3.86502	3.67761	2.73346	3.48054	2.98723	3.63023
3.88184	4.26759	3.61646	3.75533	3.6382	3.39084	3.11845	3.43533	3.32713	3.14408	2.76173	3.27632	2.56916	3.77915	2.90082	3.37041	3.54735	3.12932	3.49618	4.26058	3.71514	3.43726	3.95147	2.91611	3.3112	4.03942	3.40589	3.03484	3.69879	2.10467	3.18812	3.5515	3.54735	3.12932	3.49618	4.26058	3.24607	3.11935	3.039	2.03966	4.09345	3.06065	3.95136	3.72081	2.28556	3.14017	3.52966	3.10088
3.45631	4.11073	4.11495	3.93909	4.61967	3.14859	3.21742	4.24145	2.63952	2.74977	3.53399	3.43379	2.12259	3.20022	3.32276	3.59247	3.32551	3.4611	4.01657	3.92984	3.57471	4.7375	3.32394	2.54757	3.75631	3.94536	3.04808	3.00943	4.50219	2.74443	3.16404	3.21223	3.32551	3.4611	4.01657	3.92984	3.37557	3.08943	3.73918	2.41026	3.62444	3.20886	3.82001	3.38024	2.32007	3.11092	2.81469	3.08388
3.34523	3.52228	3.69385	3.77039	4.25131	3.26589	3.76698	3.74746	3.10388	3.04137	3.0303	3.47759	2.86062	3.05689	2.91582	3.49383	3.38893	3.8862	4.02049	3.91207	3.49223	4.14797	4.18734	2.89887	4.05439	3.9386	3.047	3.84076	3.69105	3.35315	3.23672	3.39401	3.38893	3.8862	4.02049	3.91207	3.3411	2.83574	3.67517	2.60439	3.53526	3.22586	3.64701	4.06604	2.67748	3.24721	3.18167	3.17246
3.95895	3.83327	3.54755	3.43389	3.9876	3.13807	3.97671	3.65909	2.5336	3.30177	3.51783	3.02457	2.75725	2.91286	2.72234	3.54792	3.02259	3.20359	3.82426	4.10395	3.76665	3.84244	3.94994	3.18079	3.46991	3.9192	3.25775	3.56295	4.16115	2.68866	2.59692	3.00842	3.02259	3.20359	3.82426	4.10395	2.99551	3.77654	3.28613	2.54792	3.5593	2.99196	2.94067	4.21268	2.3879	3.6435	3.1804	3.53096
3.61656	4.25727	3.4039	3.19134	4.52004	3.44785	3.64304	3.67781	2.61361	2.84685	3.31174	3.30909	3.32312	3.17034	2.96285	3.47231	3.79609	3.76462	4.01399	3.72981	3.09703	4.03862	4.117	4.09877	4.20383	4.2711	3.69683	3.85219	3.76123	2.91104	3.33191	3.11897	3.79609	3.76462	4.01399	3.72981	2.99835	3.33447	3.76978	2.73557	3.79314	3.71755	3.54459	3.79964	2.17876	3.21474	3.42982	3.75062
3.81835	4.20473	3.57535	3.94492	4.40397	2.59838	3.67759	3.40772	2.92207	2.47252	3.37706	2.86597	3.01011	3.06015	2.42988	3.48816	3.24951	3.04852	3.89284	3.55376	4.06386	3.87108	4.07182	3.73372	3.28656	4.02212	3.02639	3.75933	3.5423	2.43733	3.01252	3.0568	3.24951	3.04852	3.89284	3.55376	3.20419	3.3503	3.23028	2.97754	3.3958	3.04474	3.10374	3.78051	2.36449	3.66386	3.75751	3.57294
3.78199	4.09496	3.79078	3.77782	4.12422	3.32114	3.33791	3.98735	3.25472	2.93803	3.2455	3.38499	3.22483	2.94486	2.43173	3.13407	3.85547	4.00336	4.15839	3.32268	4.00256	3.57674	4.55851	3.94388	4.04627	4.2092	2.88662	4.24008	3.56347	2.45139	3.50612	3.09811	3.85547	4.00336	4.15839	3.32268	3.48391	3.11734	3.4725	3.03535	3.6563	3.30756	3.95184	4.05079	2.03812	3.41567	3.36361	3.42384
3.49598	4.00741	3.82693	3.85726	4.01834	3.16943	3.01026	4.55061	3.01756	2.80488	3.07254	3.11782	2.85251	2.65237	2.43862	3.47891	4.05821	3.91728	5.70216	4.08937	3.88968	3.76126	4.33697	3.42095	4.52954	3.79014	2.9319	3.61521	3.75384	2.6623	2.41033	3.50052	4.05821	3.91728	5.70216	4.08937	3.41594	2.72432	3.33372	2.48937	3.66457	3.29375	3.49179	3.80615	2.41453	3.58033	3.2414	2.90476
4.03919	4.06203	3.42409	4.1474	4.1539	3.24963	3.55515	3.98583	3.05754	3.62877	3.53875	2.92102	3.23203	2.53243	2.51422	3.63752	3.96403	3.96041	5.28482	3.7048	3.79721	3.97694	3.7124	3.66121	3.97805	3.81396	2.93239	3.2868	3.94548	2.59328	3.37619	3.62088	3.96403	3.96041	5.28482	3.7048	2.98402	3.52406	3.11917	3.42469	3.98817	2.99434	3.04896	4.18917	2.51984	4.55746	3.53718	3.43073
3.3737	3.69481	3.46127	3.7399	3.66238	3.36022	2.95382	3.80238	3.45788	3.25198	2.56926	3.22183	3.15856	3.32529	2.6479	3.67103	4.66322	3.71566	4.55032	4.27039	3.61308	4.22168	3.43623	3.1958	3.77075	3.68291	2.93035	3.61618	3.7991	2.39778	2.81836	3.70824	4.66322	3.71566	4.55032	4.27039	3.18126	3.50562	3.61694	3.34389	3.96681	2.68341	3.87893	4.12636	2.47233	4.51169	3.60337	3.2568
3.268	3.59596	3.73059	3.48281	4.23301	3.46039	3.26186	3.71984	3.17391	3.24753	2.97954	2.68088	2.88326	2.89354	2.78283	3.63003	3.9584	3.82373	4.61996	3.38515	3.32167	4.19871	3.14413	3.19843	3.70547	4.13314	3.78582	3.86137	3.51356	2.30297	2.69774	3.27129	3.9584	3.82373	4.61996	3.38515	3.235	3.07387	3.40154	3.40789	3.55679	3.21024	4.12652	4.26318	2.54153	3.6955	3.43729	3.23607
3.46096	3.71182	3.4335	4.00676	3.84526	3.51433	2.84402	4.67343	3.40376	3.26991	2.98455	3.22822	3.39694	2.70365	2.73564	3.3268	4.66095	3.62225	4.40466	3.94857	3.02656	3.94458	3.10903	3.43881	3.42963	3.44652	3.30838	3.42077	3.72852	2.13062	2.85732	3.38453	4.66095	3.62225	4.40466	3.94857	3.31263	3.42829	3.39305	3.12475	3.58704	3.08805	3.73481	4.48529	3.27931	3.91897	3.64916	3.52836
3.57393	3.80047	2.96976	3.98449	3.5191	3.54956	2.78011	3.50978	2.91179	2.97148	3.13229	2.96268	3.31504	3.05162	2.51813	4.04299	4.14833	4.38855	3.87175	4.31304	4.23016	4.71142	3.61453	3.51033	3.71801	3.88179	3.04658	3.66458	3.94096	2.50506	2.74076	3.63635	4.14833	4.38855	3.87175	4.31304	3.38477	3.27861	3.81415	2.72509	3.95455	3.5579	3.95922	4.54481	2.3834	2.90469	3.24158	2.83578
3.77053	3.20733	3.59447	3.87056	3.53957	3.43921	2.78089	3.73604	3.29324	3.08117	3.3609	2.84284	2.44358	3.41507	3.05448	3.82703	4.01054	3.70605	4.55081	4.16021	4.41017	4.49155	3.73662	3.44205	3.33837	3.61809	3.35467	3.39216	3.98379	3.13225	2.8424	3.45107	4.01054	3.70605	4.55081	4.16021	3.79368	3.18243	3.8918	3.17696	3.6772	3.34885	4.0407	4.46453	2.627	3.47893	3.22569	3.40676
3.35924	3.58221	3.7273	3.33452	3.78401	3.92287	3.85334	3.33565	3.27223	3.08322	3.92849	2.88964	2.81296	3.73562	2.7223	2.78011	4.39309	3.82858	4.84093	3.25968	4.62205	3.84764	3.12588	3.56204	3.00833	4.10468	3.63268	3.46349	3.60079	2.67049	3.18944	3.34123	4.39309	3.82858	4.84093	3.25968	3.39199	3.07155	3.73364	3.44715	3.6672	4.12509	3.91061	3.95384	2.17324	3.63813	3.16645	3.1109
3.85118	3.57774	3.52004	2.84646	3.24914	3.77665	3.88569	3.67135	3.50174	2.77484	4.31423	3.50721	3.10856	3.02633	2.77357	3.13496	4.85181	3.91736	4.04881	3.8681	3.68184	3.21628	3.01555	3.38151	3.24193	4.02317	3.47163	3.14025	3.48476	3.28095	2.26411	3.18967	4.85181	3.91736	4.04881	3.8681	3.38959	3.36775	3.77596	3.04829	2.94671	3.4626	3.94984	3.74554	3.02199	2.56203	2.99536	3.52252
4.50798	3.45159	2.93514	3.37486	3.59857	3.6026	3.94524	3.31898	3.66988	2.78494	3.52523	3.03594	3.01925	2.762	2.41474	3.44848	4.11765	3.68066	4.21711	4.10739	3.43491	3.61791	3.27216	2.75437	3.06366	4.02964	3.73917	3.02157	3.53864	2.6827	3.15814	3.37179	4.11765	3.68066	4.21711	4.10739	3.35264	3.29274	3.45755	3.79661	3.00024	4.12197	4.13499	4.01851	3.08486	3.03105	2.34619	3.41135
3.96966	3.51714	3.28721	2.9434	3.5703	3.63968	3.62208	3.45506	3.46248	2.6137	3.09911	2.98507	2.96411	2.96781	2.96618	3.54067	5.41413	3.45985	4.54862	4.1358	3.57218	4.16052	3.30857	3.00912	3.40725	3.67515	3.14643	3.21206	3.6275	2.37085	2.86476	3.78757	5.41413	3.45985	4.54862	4.1358	3.2324	3.52626	3.23379	3.11127	2.42675	3.53099	3.82408	4.61268	3.23785	2.83264	2.88303	3.86967
4.33713	3.39906	3.29078	2.86653	3.74937	3.82057	3.89389	3.43518	3.34771	2.91621	3.12158	3.43522	3.02949	2.88914	3.20473	3.77215	5.15229	4.03558	4.7043	3.90676	3.29226	3.9725	3.85576	3.29604	2.85002	4.02698	3.74393	2.69742	3.84964	3.17374	2.54743	3.47573	5.15229	4.03558	4.7043	3.90676	3.35426	3.66289	3.59766	2.70711	2.74812	3.48427	3.6629	4.71733	2.91023	3.37403	2.93801	3.37443
3.71217	3.3961	3.30735	2.99582	3.78789	3.84604	3.61127	3.68381	3.5229	2.3668	3.31222	2.50296	3.432	2.70928	3.29732	3.83957	5.74024	3.721	3.83587	3.44633	2.99671	3.43064	3.47561	3.2762	2.57203	4.50146	4.092	2.93294	3.95445	2.67673	2.93435	3.58452	5.74024	3.721	3.83587	3.44633	3.67444	3.21603	3.33209	3.39519	3.15424	3.09888	3.77583	4.47029	3.1997	2.84222	2.88962	3.74093
3.9502	3.16523	3.48311	2.82609	4.56182	3.66449	3.47086	3.62033	3.94171	3.15277	3.15276	2.27079	2.85678	2.91334	3.26204	4.47119	4.69404	3.74229	4.66313	3.52574	2.96051	3.32567	3.40198	3.03955	2.93418	3.68021	3.63577	2.44401	4.0803	2.36779	3.1065	3.93118	4.69404	3.74229	4.66313	3.52574	3.13172	3.02845	2.96748	2.80345	3.31155	2.72513	3.92108	4.36995	3.40943	3.21757	3.41755	3.39611
3.70241	3.73952	3.65035	2.99701	4.09373	3.73204	3.38078	3.68185	3.73373	2.96335	3.48329	2.96622	3.02398	3.35672	2.88421	3.86736	4.78306	3.65764	4.09466	3.81739	3.0313	3.87859	3.86608	2.98431	3.22222	4.35088	3.99447	2.63627	4.03628	2.42283	3.4198	3.34524	4.78306	3.65764	4.09466	3.81739	3.51432	3.31145	3.30144	2.53721	3.40896	2.62829	3.89451	3.90972	3.84873	2.91067	3.27884	3.72931
3.57995	4.03967	3.70715	3.02767	3.57074	3.64709	3.55071	3.60342	3.54971	2.85438	3.3288	2.89138	3.75455	3.03326	2.90067	3.87085	4.94071	3.83294	4.647	4.01468	3.17447	3.99995	3.81338	3.11596	3.13127	4.49511	4.0813	2.8654	4.34785	2.79799	3.26188	3.20351	4.94071	3.83294	4.647	4.01468	3.81922	3.62533	3.21074	2.85051	4.40228	3.00459	4.1006	3.95128	3.21515	2.39108	2.87325	3.54315
3.18659	3.74572	4.2875	2.94777	4.21883	3.40002	3.58445	3.31025	3.79645	3.17299	3.89513	2.86111	3.05178	3.09403	3.1912	3.69079	5.07939	3.96167	4.90496	4.3522	3.34926	3.6487	3.76109	2.72101	3.42767	4.50208	4.33266	3.74313	3.95126	2.56047	3.56561	3.34279	5.07939	3.96167	4.90496	4.3522	3.24166	3.32999	3.84331	3.20181	3.42354	2.83941	3.72656	3.6099	3.24953	2.41595	2.56571	3.78326
3.70099	3.67486	4.16799	3.40442	3.03916	3.77938	4.04963	3.28568	3.64021	3.15583	3.34697	2.96445	3.34067	2.75825	3.08852	3.55384	5.07256	3.58015	3.83687	4.1772	3.28652	3.90115	4.34739	2.96563	3.01473	4.40483	4.50148	3.34343	4.09574	2.69306	3.15643	4.02843	5.07256	3.58015	3.83687	4.1772	3.71689	3.42224	3.06937	2.78724	4.05936	2.39132	3.30919	3.4615	3.29197	2.76761	3.05032	3.23041
3.85833	3.81916	3.82777	3.36646	4.07121	3.51174	3.41475	3.24928	3.70375	3.0535	4.06907	3.20395	3.0125	2.60925	2.92239	3.13627	4.12899	3.36021	4.51109	4.04381	2.87809	3.82516	4.18376	3.51817	3.5997	4.72884	3.79617	2.45457	3.87074	2.89134	3.19589	3.95231	4.12899	3.36021	4.51109	4.04381	3.42605	2.97676	2.8476	2.50521	3.79509	2.2599	2.95087	3.8217	3.07379	2.92381	3.01914	3.50204
3.72934	4.36729	3.32356	3.32814	4.05552	3.6145	3.25322	3.3184	2.86384	2.76449	3.00829	3.05854	3.78787	2.42304	2.92535	3.57881	4.25484	3.84002	4.14916	4.0978	2.7463	4.12675	4.44786	3.55082	3.55484	4.74255	3.8702	2.38717	3.6584	3.10495	2.67099	3.44706	4.25484	3.84002	4.14916	4.0978	3.4408	3.20053	3.25741	2.19332	3.47412	2.29002	3.97611	4.43854	3.45702	2.86566	3.02104	3.29876
3.26849	3.28759	3.46907	3.56953	4.07848	3.66354	4.11244	3.4032	3.66701	2.86032	3.73901	3.48694	3.45508	2.67702	2.93391	3.90836	3.95836	3.95582	4.01999	3.72788	3.00896	3.76126	4.5244	3.81144	3.61789	4.3786	3.52487	2.58173	3.69531	3.09871	3.59505	3.68962	3.95836	3.95582	4.01999	3.72788	3.64251	2.6932	2.76156	2.43066	3.56616	1.96678	2.81288	4.14162	3.88043	3.30839	2.73786	3.7088
3.41897	3.23836	3.34428	3.32995	4.5697	3.65942	3.44491	3.51289	3.7495	3.83749	3.59671	3.55199	3.33664	2.69896	2.81729	4.05203	3.93602	3.46834	3.9066	3.99217	3.30771	3.90853	4.32578	4.1083	3.08305	4.72665	4.40289	2.98881	3.44065	3.16291	3.69941	2.8797	3.93602	3.46834	3.9066	3.99217	2.91982	3.2001	2.61637	2.27645	3.5916	2.27173	3.2432	3.57874	3.47539	3.1443	3.21002	3.67783
4.13309	3.30612	3.06455	3.24216	3.90031	3.70953	3.43145	3.17668	4.06114	2.73246	3.18701	3.334	3.79575	2.74789	2.95441	3.90739	4.20116	4.19603	4.0089	3.58171	3.29274	3.45038	4.72322	4.17797	3.06408	4.66518	3.5828	2.47985	3.77852	3.62337	3.75585	3.53899	4.20116	4.19603	4.0089	3.58171	3.17	3.21522	2.61171	2.52979	3.0213	2.66616	3.04487	3.84262	3.64483	3.00931	3.20215	3.79992
3.342	2.82258	3.83643	3.42809	3.94581	3.40155	4.42723	2.75286	3.27351	3.30883	3.14363	3.18697	3.27036	3.39186	3.13547	3.85313	4.27489	3.98186	4.53278	4.3534	3.19225	3.6087	5.20146	4.63296	3.38998	4.51931	3.68443	3.21406	4.09255	2.91862	3.33867	3.24474	4.27489	3.98186	4.53278	4.3534	2.90429	3.58431	3.38368	1.93903	2.89159	2.13811	2.96215	3.77482	2.9254	3.10842	3.4256	3.447
3.81132	3.4736	4.41202	4.06321	4.08776	3.80819	4.02706	3.07169	3.5141	3.61037	3.36042	2.8341	2.87441	2.87203	2.96115	3.46226	4.75535	3.68496	3.70848	4.72935	3.137	3.79775	5.01203	4.37662	3.3348	4.53512	3.36634	2.94236	4.0395	3.32626	3.69615	3.39695	4.75535	3.68496	3.70848	4.72935	2.85095	3.47335	2.92324	2.59915	3.44398	2.40642	3.47697	4.10718	2.68921	3.05332	3.24678	2.91834
4.25188	3.37411	3.36624	4.21205	4.19166	3.38925	4.53804	3.08985	3.54685	3.20685	3.52086	3.36418	3.73307	2.84619	3.27744	4.09632	4.80684	3.59215	3.98678	4.12524	3.40382	3.8023	4.34871	4.45994	3.36292	4.87557	3.32598	2.70272	4.17374	3.42688	3.5763	3.35663	4.80684	3.59215	3.98678	4.12524	2.99857	3.54798	3.25185	2.74525	3.39756	2.70086	3.43145	4.66859	4.20833	3.04802	3.14338	3.34523
3.63895	3.56572	3.64465	4.03626	3.65487	3.82448	4.24725	3.7375	3.51208	2.98786	3.22176	2.87638	3.91945	2.22398	2.99856	3.94719	4.58132	4.15923	3.95536	4.28911	3.35598	3.40699	4.92576	4.5158	3.44776	4.46347	3.62251	3.28045	4.07405	3.33891	3.72193	3.66683	4.58132	4.15923	3.95536	4.28911	3.41956	3.51336	3.42298	2.17993	3.69814	2.4776	3.91052	4.10882	3.67501	3.73511	3.90184	3.68341
3.52652	3.27862	3.87362	3.14452	3.59963	3.98709	3.97787	3.59505	3.84579	2.89335	2.97757	2.86361	4.32156	3.13715	3.37914	3.89955	4.05515	3.80702	3.33639	4.73647	3.27967	3.763	4.79008	4.95776	3.65462	4.54592	3.31431	3.3883	3.61684	3.16514	3.35976	3.4737	4.05515	3.80702	3.33639	4.73647	3.73457	3.00579	3.72951	2.6535	3.58	2.67503	3.04433	3.98652	3.64738	2.9867	2.77988	3.24232
3.50042	3.26841	3.68851	3.98232	4.14136	3.73214	4.10694	4.16006	3.486	2.90656	3.2275	3.21117	3.86079	3.17607	2.91021	3.43354	3.80046	3.35287	3.5675	4.53679	3.54314	3.94631	5.01705	5.00015	3.51926	4.25639	3.49178	3.35859	3.96626	3.25577	3.19141	3.03759	3.80046	3.35287	3.5675	4.53679	2.92143	3.39739	3.46104	2.56012	3.74224	2.3614	3.88249	3.65727	3.08222	3.7484	3.50447	3.0401
3.47942	2.7958	3.01148	3.31186	3.42059	3.53869	3.74583	3.77946	3.44207	2.91869	3.60826	3.29847	3.65836	2.42787	2.78287	3.78396	3.99204	3.67472	3.23795	3.889	2.9828	4.18433	4.58139	4.95663	3.91371	4.39614	3.37845	3.83514	3.57676	2.94423	3.08285	3.5696	3.99204	3.67472	3.23795	3.889	3.11605	2.82974	3.59477	2.17179	3.68755	2.44008	3.48058	4.40067	3.80495	3.47408	3.08294	3.49193
3.22498	3.26518	3.57342	3.8846	2.98074	3.75486	4.00837	3.84501	3.37602	2.76873	3.96216	3.2119	3.78249	2.34914	2.79399	3.25766	3.97022	4.02489	3.50849	3.14818	3.54204	3.44175	4.64862	5.12159	3.44958	4.76368	3.40965	3.58558	3.30668	2.58593	2.70228	3.34268	3.97022	4.02489	3.50849	3.14818	3.26804	2.89966	3.46724	2.72046	3.80141	2.43499	3.97783	3.61055	4.12601	2.95591	2.79422	3.9167
3.94417	3.13794	3.79515	3.70443	3.47503	4.22421	4.23498	3.74715	3.4821	3.08246	3.64269	2.47861	3.43511	2.81255	3.26244	3.42589	4.49553	3.65497	3.78508	3.19919	3.35927	3.69661	4.18003	4.89802	3.51214	4.41412	3.13478	3.23295	3.44886	2.56157	3.03968	2.74445	4.49553	3.65497	3.78508	3.19919	2.8684	2.83721	3.21424	2.25847	3.64055	1.93546	3.41679	3.64762	4.26772	2.87147	4.07386	3.54371
3.69126	2.88253	3.68765	3.87202	4.0383	3.55545	4.37591	3.72146	3.347	3.44984	3.97044	2.7271	3.54156	2.25189	3.52227	3.43719	4.58519	3.68781	4.13906	2.99549	4.09745	3.60032	4.47489	4.93949	3.40318	4.65792	3.60191	3.71236	3.56473	2.47133	2.7986	3.05584	4.58519	3.68781	4.13906	2.99549	2.5192	3.70826	3.34648	3.01472	3.65279	2.42068	2.9992	3.38267	3.44662	3.23617	3.45618	4.13936
3.36934	3.1695	3.38965	3.8046	3.76051	3.52166	3.71675	3.95884	3.42387	3.55866	3.26133	3.21596	2.83166	2.94123	3.56259	3.68465	4.70909	3.88081	3.80451	3.06618	3.53246	3.70519	4.01936	4.77152	3.45093	4.66985	3.39357	3.41284	3.64869	2.99327	2.71047	2.86257	4.70909	3.88081	3.80451	3.06618	3.10478	3.27884	2.92048	2.45134	3.74949	2.83867	3.53641	3.5915	3.20347	3.06143	3.64537	4.05418
3.78207	2.76473	3.83281	3.32236	4.029	3.74189	4.05447	3.58649	3.02739	2.79373	3.22828	2.84992	3.30158	2.90317	3.50814	3.66856	4.30092	3.24535	4.12	3.30474	3.83182	3.30825	3.70693	4.98344	3.47173	4.49421	3.87728	3.68245	3.3939	2.74978	3.69888	3.21886	4.30092	3.24535	4.12	3.30474	2.99191	4.00344	3.08778	1.87876	3.91745	2.97557	2.99541	3.27074	3.7662	2.7338	2.99051	4.35146
3.22591	3.18107	3.77466	3.94321	4.15096	3.20513	3.86581	3.58556	2.76703	3.91043	2.85921	3.24575	3.44457	3.35834	3.25466	3.7938	4.71215	3.51607	3.64007	3.8542	3.83517	3.27543	4.12729	4.88767	3.55557	3.94232	3.21819	2.74159	3.18889	2.52908	3.46927	2.76446	4.71215	3.51607	3.64007	3.8542	2.42171	3.20273	3.19918	1.85184	4.01717	2.72788	2.68054	3.12052	3.98889	2.79264	2.79402	4.4573
3.87959	3.09816	3.64597	4.21789	3.9668	3.68206	4.4166	2.59807	2.49216	3.3353	3.10634	2.99411	3.71757	3.1297	2.78387	3.53345	4.05535	3.74452	3.79103	4.59341	3.46556	3.2652	4.19	4.63581	3.12818	4.034	3.68429	3.11333	3.4109	2.8666	3.47297	3.44255	4.05535	3.74452	3.79103	4.59341	2.73289	3.12749	3.27833	2.12017	3.74686	3.22728	2.91218	3.43174	3.4319	3.25284	3.25187	4.54593
3.18317	2.58026	3.76659	3.95833	3.46579	3.72374	3.54792	2.71743	2.8191	2.89434	3.04047	3.11506	3.3907	2.85826	2.34428	3.36153	4.3345	3.99939	4.93922	3.74869	4.10466	3.69673	3.51499	4.82741	3.50256	4.54369	3.91208	3.27516	2.96001	2.46232	3.73881	3.03773	4.3345	3.99939	4.93922	3.74869	2.43231	3.51153	3.31751	2.58603	3.48422	2.54133	3.30722	3.91167	3.33239	3.50188	3.65765	4.19963
3.65587	2.63471	3.65068	3.81778	4.27558	3.82852	4.2351	3.59875	3.19656	3.398	3.80024	3.09567	3.86541	2.48429	2.76696	3.95249	4.44833	3.74837	3.92667	3.72733	3.92158	3.70836	3.1698	4.98534	3.21112	3.75491	3.66754	3.07596	3.28632	2.76445	3.98429	2.78294	4.44833	3.74837	3.92667	3.72733	2.79561	3.42412	3.3609	2.75041	3.37014	2.45268	3.96445	3.69328	4.24532	3.72545	3.31613	4.07206
3.69899	3.25168	3.52054	4.18089	3.3829	3.93305	3.90017	3.24127	2.85449	3.47105	3.09739	3.18915	3.55238	2.77595	2.18309	3.5934	3.68008	3.51257	4.02695	4.15888	4.23314	3.61792	3.121	4.92631	3.57078	3.79662	3.61322	3.2779	2.82906	2.95104	3.94296	3.33044	3.68008	3.51257	4.02695	4.15888	2.52435	3.39755	3.45392	2.21277	3.41802	2.55807	3.36645	3.92493	3.70922	3.1462	3.59006	4.31774
3.63744	3.31331	3.54589	4.39589	3.59278	4.40688	4.09762	3.67719	3.15788	3.11425	3.53307	2.88575	3.25111	2.95078	2.2795	3.39069	3.54915	3.3944	3.56419	5.25514	4.15828	3.40863	3.26714	5.22784	3.71314	4.13781	3.81341	2.99768	3.08024	2.59374	4.46273	2.92762	3.54915	3.3944	3.56419	5.25514	3.1642	3.87671	3.73795	1.64716	3.97808	2.92278	2.64059	3.91986	3.24848	2.9343	3.27591	3.9427
3.67203	3.33943	3.56121	4.37212	3.34054	3.63663	4.14876	3.11078	2.82363	3.02508	3.33253	3.12979	3.46641	2.99367	2.15282	3.14118	4.05242	2.89263	3.79335	4.86476	3.61135	3.59346	3.25667	4.97899	3.74695	3.52109	3.64869	2.9011	3.15984	3.11193	3.67973	2.96204	4.05242	2.89263	3.79335	4.86476	2.8437	3.41986	3.94191	1.88531	3.49827	2.59799	2.65861	4.33533	3.76914	3.24015	3.51386	3.97618
3.34721	3.0119	3.63121	4.27607	3.00587	3.23961	3.96536	3.62937	2.48906	2.91607	3.32004	2.54425	3.48809	3.16879	2.47069	3.49349	3.9908	3.37919	4.36441	4.10079	3.09216	3.70682	3.56347	4.723	3.98066	3.76803	3.63943	3.67696	3.55379	2.99881	4.38075	2.98367	3.9908	3.37919	4.36441	4.10079	2.6283	3.53694	3.96529	2.43489	3.5121	2.68712	3.32075	4.07188	3.26433	3.57861	3.38217	3.86075
3.50625	3.24256	3.30914	4.40546	3.52527	3.8056	4.2893	3.64507	2.97525	2.96355	3.63262	3.12538	3.26262	3.10962	2.70958	3.22725	4.51721	3.91241	4.0057	4.19688	3.43883	3.27259	3.43131	5.2139	3.36653	3.1432	3.52514	2.63377	3.75153	2.96681	3.50332	3.07171	4.51721	3.91241	4.0057	4.19688	3.38562	3.12463	3.63161	2.00523	3.71717	2.66196	2.93314	3.9401	3.42133	3.57029	3.72541	4.30057
3.30113	3.65735	3.47783	4.2406	3.87791	3.10568	4.22788	3.75294	2.9646	3.07349	3.62846	3.54274	3.56459	2.98765	2.94705	3.59991	4.98594	3.54794	4.31916	4.55317	3.04792	3.48625	3.66689	4.86358	3.8914	3.44996	3.16542	2.79385	3.15691	3.46349	3.45567	3.1657	4.98594	3.54794	4.31916	4.55317	3.03462	3.47719	3.46294	1.76269	4.2234	2.80383	2.56598	3.60641	2.85564	3.71157	2.63626	4.43836
3.85175	3.56428	3.57714	4.70987	3.36053	2.80129	4.07606	3.61779	3.06796	2.88017	3.2082	3.09779	2.98019	2.82282	2.6719	3.27607	4.20048	3.0584	3.45487	4.1878	2.79549	3.42595	3.45951	3.99448	3.88032	3.46208	3.69597	3.43205	2.98498	3.47199	3.73975	2.96564	4.20048	3.0584	3.45487	4.1878	3.4363	3.35251	3.66563	1.42888	3.92292	2.1189	2.88568	3.73644	2.80368	3.18013	2.927	4.13733
3.35959	3.45817	3.19712	4.8302	3.4681	2.65713	4.08606	3.64244	3.68922	3.00318	3.89453	3.64348	3.31135	3.13295	3.60782	3.37762	4.14062	3.40901	4.5414	4.52275	3.29625	3.64808	3.41605	4.5103	3.23095	3.87629	3.18788	3.12885	3.38497	2.67783	3.78644	3.17137	4.14062	3.40901	4.5414	4.52275	3.19123	3.29053	4.13657	0.959497	4.05223	2.46815	2.42991	3.45314	2.98307	3.37056	2.83216	4.15268
3.81499	3.53824	2.93889	3.99024	2.8038	2.77052	4.41193	4.0109	3.41848	2.4916	4.27053	3.65807	3.80326	2.76049	2.98412	3.48999	4.52658	3.69055	4.32876	4.59301	3.34981	3.10069	3.49131	4.10998	3.12036	3.95991	3.50302	3.23584	3.30356	2.54729	3.61847	3.17309	4.52658	3.69055	4.32876	4.59301	3.12652	3.66262	3.95888	0.975999	3.53675	2.11562	2.80611	3.45198	3.31056	3.84106	2.61851	4.1628
3.54736	3.69359	3.22832	3.55433	2.50468	2.96656	4.08836	3.44646	3.37596	2.59601	4.01724	3.17335	3.14564	2.99691	2.77063	3.88506	4.68294	3.95229	4.65749	5.10777	3.38021	3.10606	3.69727	4.11264	2.96623	3.4537	3.49439	3.02816	3.38281	3.01198	3.3456	3.6937	4.68294	3.95229	4.65749	5.10777	3.20643	4.21111	4.30805	0.679081	3.60706	2.18335	2.73199	3.65487	3.02148	4.15789	3.45748	4.02104
3.28576	3.68998	3.49692	3.41534	3.07748	3.31747	3.83479	3.9777	3.62462	2.60391	3.91334	3.38313	3.1635	3.3941	2.59865	3.31203	4.73818	3.08265	3.79971	4.44335	3.28236	3.36089	3.77708	4.41773	2.82722	3.59492	3.7206	2.82766	3.5668	3.08585	3.1668	3.64471	4.73818	3.08265	3.79971	4.44335	3.07879	3.75811	3.95451	1.60137	3.72272	2.93886	2.9069	3.43688	3.4715	3.62957	3.69863	3.99465
3.92259	3.57849	3.6876	3.39491	2.94489	2.57603	3.76776	3.68218	2.87485	3.09164	3.88715	3.48339	3.30583	3.64936	2.89342	3.53407	4.5457	3.50316	3.94337	4.10119	3.25743	2.59575	3.40416	4.99643	3.52713	3.16953	3.59262	3.06498	3.19356	3.86639	4.06903	3.76679	4.5457	3.50316	3.94337	4.10119	2.68258	3.74281	4.12719	1.42803	3.87775	2.10144	2.93938	3.72728	2.93252	3.42918	3.63943	3.87954
3.92259	3.66134	3.7233	3.42349	2.69005	3.20208	3.98844	3.79647	3.50735	2.86052	3.74222	2.91767	3.417	3.59734	2.87402	3.8029	4.47439	3.64378	4.192	3.7794	2.7358	3.15272	3.8572	4.5737	3.11262	3.04688	3.97072	2.96425	3.31892	3.54149	3.98682	3.46523	4.47439	3.64378	4.192	3.7794	2.55907	3.8125	4.06765	1.55426	3.39446	2.17676	2.56115	3.79133	3.35416	3.25983	3.49648	4.0643
3.41812	3.18693	3.50646	3.51114	2.9041	3.72732	3.79309	3.93156	3.56219	2.88181	3.45143	3.47116	3.53895	3.95462	3.09482	3.45149	5.10009	3.96883	4.57582	3.82647	3.53877	3.33305	3.38836	4.90519	3.01458	3.30752	3.75879	2.54084	3.20798	3.1637	4.66955	4.12766	5.10009	3.96883	4.57582	3.82647	3.10911	3.14463	3.51934	1.0283	3.61847	2.37959	2.53087	3.60132	2.28742	3.57609	3.58071	4.12575
4.21004	2.82401	3.43062	3.81975	2.59836	3.28822	3.81997	4.0299	2.84454	3.21767	3.56919	3.1675	3.1077	2.9265	2.86756	3.44919	4.75832	4.18372	4.49558	4.00005	2.8492	3.32404	3.896	4.11583	3.13638	3.39889	3.59578	2.67872	4.217	2.96747	4.43033	3.98622	4.75832	4.18372	4.49558	4.00005	2.84667	3.68132	3.46891	0.779562	3.53202	2.57739	2.90251	3.12385	2.97933	3.53808	3.25936	4.22807
3.48353	2.71715	3.23268	3.96494	2.88453	3.82231	3.67905	3.82736	3.33687	2.95606	3.52555	2.75196	3.25143	3.2202	3.34114	3.88421	4.47722	3.50136	3.90924	3.86426	3.41305	3.36613	3.93384	4.62229	3.89819	3.59052	4.09768	3.02128	3.70773	3.0532	3.65373	3.80133	4.47722	3.50136	3.90924	3.86426	3.38957	3.71798	3.59189	0.712249	3.50544	2.96015	2.98256	3.82336	2.86517	3.83295	2.92447	4.40504
4.41717	3.06251	3.96457	3.59034	2.95266	3.8657	3.47825	4.11622	3.13327	3.30009	3.81005	3.34038	3.37203	3.67471	3.41499	4.02706	4.36564	3.54886	3.92329	4.20197	3.31021	3.46075	3.45082	4.73265	3.8006	3.86377	4.17829	2.97602	3.85778	3.32173	3.99908	4.16902	4.36564	3.54886	3.92329	4.20197	2.91226	3.94012	3.62669	0.799325	3.48385	3.0261	2.83056	3.08591	2.90462	3.60723	3.68092	4.24565
4.05515	3.38648	3.06458	3.51784	2.90376	3.6674	3.741	4.27812	2.78214	3.57325	3.11033	3.39841	3.15087	3.43144	2.71369	4.08487	4.39225	3.81872	3.45655	3.47528	3.54733	3.33257	3.62381	4.83374	3.89665	3.8937	3.50627	2.79001	3.93962	3.33621	4.2576	4.20844	4.39225	3.81872	3.45655	3.47528	2.80495	3.41281	2.91577	0.746248	3.87076	2.34981	2.62996	3.70356	3.12557	3.81015	3.23097	4.15901
4.5934	3.22903	2.7604	3.94865	3.15746	4.06518	4.09426	3.76753	3.27946	3.40439	2.93962	3.3487	3.54869	3.69482	2.42331	3.53164	3.8255	3.26768	3.81732	4.10495	3.30985	4.02764	3.9241	4.69886	3.71924	3.57714	3.45998	3.24963	3.96945	3.66533	4.68918	3.18009	3.8255	3.26768	3.81732	4.10495	2.82331	2.97185	2.6901	1.15759	3.59445	2.71798	2.69208	3.92013	2.89918	3.44391	3.6007	4.29593
4.31645	3.4412	3.83221	3.93613	3.03708	4.25849	4.80396	3.39483	3.24372	3.23477	2.93534	3.31403	2.9234	3.492	2.73984	4.20487	4.01532	3.4524	4.38219	3.42101	3.29761	3.75076	3.6338	3.20663	4.27476	3.80288	3.59204	3.52133	4.10442	3.37289	3.88474	4.36429	4.01532	3.4524	4.38219	3.42101	3.01819	3.04638	2.35882	1.31139	3.50723	2.31161	2.47017	4.1248	3.53413	3.65041	3.487	3.92792
3.62022	3.45932	4.00326	3.52021	3.14624	4.49151	4.98939	3.32003	3.18942	3.67999	3.10689	3.27046	3.85956	3.26376	2.96727	3.43854	3.86753	4.10237	4.216	3.79759	3.08571	3.63237	3.65517	2.48961	4.00442	4.16824	3.66054	3.55321	3.86323	3.29808	3.31844	3.78635	3.86753	4.10237	4.216	3.79759	2.95385	3.37341	2.98674	0.69294	3.35843	2.80794	2.55221	4.04836	3.33478	3.5513	3.45115	3.80706
4.18464	3.03999	3.60365	3.37524	3.05854	3.96255	4.1637	3.73032	3.45047	3.79711	3.34106	3.28911	3.70935	3.98156	2.85244	3.5998	4.36356	3.12844	4.31618	4.36164	3.41573	3.24324	3.75017	2.69713	3.68115	4.3752	3.10933	2.74479	3.90096	3.36295	3.05065	4.18422	4.36356	3.12844	4.31618	4.36164	2.92156	3.38961	3.14149	0.686344	3.01418	2.42484	2.40016	4.40686	3.36159	3.28146	2.65542	3.7538
4.18752	2.91206	3.56492	3.32624	2.8124	3.03249	3.80768	3.94673	3.35903	3.36961	3.17642	3.07211	3.86919	3.35543	3.12411	3.67775	4.47407	3.86493	4.66433	4.01837	3.2795	3.19611	3.74156	3.18743	3.92336	4.37848	3.85597	3.3247	3.73514	3.33996	2.95246	4.14177	4.47407	3.86493	4.66433	4.01837	3.0623	3.24585	2.93522	1.2289	3.28762	2.40241	2.79989	3.80951	3.62111	2.70732	3.11458	3.36516
3.33929	3.38597	3.53306	3.30153	2.75269	3.54987	4.00186	3.84125	3.24599	3.82919	2.80742	3.44087	3.6789	4.01466	2.84017	4.16289	4.1543	3.31277	4.71225	4.29874	3.18521	3.53142	3.38707	3.18619	3.39483	4.11503	3.7409	3.41719	3.56419	4.27726	2.98217	3.74338	4.1543	3.31277	4.71225	4.29874	2.59097	3.88439	2.48079	1.12289	3.34959	2.07245	2.29765	4.12602	3.3252	3.9552	3.57908	3.95167
4.00464	3.02909	3.37439	3.71953	2.71584	3.43087	3.84222	4.04521	4.19562	3.55998	2.86249	3.21379	2.88445	4.12106	3.30781	4.20224	4.7987	3.45632	4.30173	3.66136	3.2141	3.60964	4.09841	3.16553	3.76982	4.03473	4.18414	3.37185	4.0588	3.6832	2.82946	3.60733	4.7987	3.45632	4.30173	3.66136	2.85364	3.61124	2.61996	1.74489	3.60671	2.06442	2.88129	3.98632	3.68048	3.84475	3.16663	3.40505
3.81956	2.75036	3.92502	3.55468	3.31519	3.27016	3.85121	3.56428	4.10046	3.28452	3.17506	3.64357	2.67998	4.25719	2.64788	3.82693	4.33506	3.60584	4.86433	3.59077	3.35451	2.97961	3.66519	3.65798	4.18685	3.9609	3.44107	3.68194	3.55184	3.36771	3.15919	3.43894	4.33506	3.60584	4.86433	3.59077	3.65776	3.68697	3.26775	1.89083	4.36602	2.47346	2.39361	3.66817	2.67057	4.15727	3.44478	3.55367
3.83582	2.66206	3.53864	3.49321	3.38647	3.90618	3.40841	3.32182	3.59763	3.94868	2.91638	3.56292	2.33919	3.53761	2.95863	4.92495	5.21349	3.73209	5.36674	3.81442	3.9259	3.55659	3.36494	3.85675	4.30135	4.09896	3.03734	2.80015	3.84471	3.99022	2.77946	2.90413	5.21349	3.73209	5.36674	3.81442	3.2311	3.12031	3.10684	1.60679	2.95684	2.06923	2.27072	4.29671	2.86007	3.53784	3.67102	3.47986
3.82301	2.95014	2.91275	3.05202	3.84514	3.91705	3.65289	3.30907	3.57752	3.67565	3.40016	3.33931	2.78403	3.59958	2.85143	3.91602	4.09331	3.55674	4.80558	3.69659	3.54225	3.56991	3.44752	3.93014	3.96179	4.19106	3.79819	3.2695	4.01442	3.70164	3.55662	3.45477	4.09331	3.55674	4.80558	3.69659	3.0023	3.81149	3.31731	1.95636	3.3906	2.27589	2.59051	3.64707	3.44222	3.60223	3.39559	4.10133
4.24017	2.77227	2.89367	4.03004	3.89913	3.56502	3.86265	3.5903	3.37868	3.70935	2.92428	3.11483	2.84949	3.1111	2.70812	4.44693	4.85932	3.44711	4.17486	3.78338	3.92094	3.30725	3.19565	4.34333	4.16326	3.90596	3.20605	3.17022	3.8682	3.63892	3.34568	2.73938	4.85932	3.44711	4.17486	3.78338	2.99989	4.14255	4.15731	2.19376	3.35753	1.83214	3.08346	3.99414	3.63084	3.54286	3.36313	3.73564
4.66712	3.08069	3.5247	3.82601	3.66944	3.7413	3.77803	3.35603	3.44382	3.40987	3.6035	3.177	3.73059	3.25602	2.87635	4.75109	4.50401	3.95695	4.35	3.84178	3.94338	3.55972	3.08271	4.41693	4.06552	3.69642	3.12163	3.13873	3.49565	3.14743	3.21245	3.18551	4.50401	3.95695	4.35	3.84178	2.96915	4.00092	3.22372	1.76948	3.25722	1.99732	2.63468	4.11002	3.39355	3.44748	3.07337	4.21193
3.85532	3.65859	3.79262	3.97778	3.62016	3.31058	4.05634	3.23379	3.7341	3.36742	3.50279	2.89024	3.01078	3.34784	3.06243	3.81669	4.73313	4.64412	3.96462	3.4117	3.93285	3.37934	3.4361	4.41834	4.21631	4.12059	3.60065	3.25161	3.65436	3.28387	3.47927	2.20827	4.73313	4.64412	3.96462	3.4117	3.17297	3.56596	4.22757	1.32213	3.81302	2.1317	3.16054	3.80388	4.20357	3.50802	3.54923	4.23215
4.7099	2.94656	3.53897	3.85628	3.28879	3.92146	3.83608	3.43984	3.83998	3.25618	3.84389	3.29724	2.81717	3.07546	3.14524	3.94835	4.88168	3.4854	4.3851	3.80243	3.60068	3.37969	3.33	4.34473	3.91645	3.6213	3.9711	3.543	3.54548	3.72448	2.95732	2.43147	4.88168	3.4854	4.3851	3.80243	3.53161	3.81936	3.83421	1.36307	3.36136	1.85936	2.51691	3.78238	3.42332	3.49474	3.39162	4.02946
4.35167	2.82197	3.23703	4.06233	3.46901	3.2563	3.45469	3.69112	3.57465	3.13307	3.69418	3.06895	3.24359	3.42512	2.6976	4.58084	4.28222	4.12622	3.83564	4.1707	4.38715	3.67022	3.4885	4.76837	3.65783	3.79413	4.0076	3.19152	3.3376	3.65714	3.03526	2.85083	4.28222	4.12622	3.83564	4.1707	2.88383	3.84366	4.17615	1.80036	4.03501	2.21492	2.43876	3.79861	3.67728	3.11561	3.83278	3.86972
4.31554	2.52899	3.37531	3.70645	3.71138	3.45801	3.78369	4.03244	4.00818	2.95912	3.89939	2.85745	2.87461	3.98235	2.6366	4.65679	5.40707	3.69371	3.86856	3.93535	3.61879	3.55509	3.28786	3.9326	3.14145	3.4585	3.86483	3.05334	3.60094	3.63345	3.29235	2.88256	5.40707	3.69371	3.86856	3.93535	2.66156	3.75817	3.76478	0.965263	4.37038	1.48291	3.05358	3.69261	3.4108	3.50036	3.70446	4.74101
4.53856	2.82671	3.28062	3.71826	3.38656	3.67647	3.43249	3.85161	4.05028	3.06813	3.52488	3.22945	3.29815	3.44984	2.63803	4.53414	4.42344	3.74742	3.92256	4.06113	3.59321	3.58021	3.54707	4.22876	3.70684	4.08798	4.0032	3.1792	3.28004	3.78097	3.24788	2.90489	4.42344	3.74742	3.92256	4.06113	2.8912	4.10588	4.18243	0.979476	4.27077	2.7006	2.51079	3.70286	3.73214	3.4558	3.78198	4.34711
4.71823	2.99457	3.65883	3.87321	3.42548	3.64388	3.84163	3.85052	3.56066	2.9091	3.4194	3.9612	2.95525	3.63258	2.33704	4.53952	4.81821	3.37125	3.24881	4.55007	4.1736	3.69811	2.90043	4.5234	3.59647	4.15712	3.57067	3.50077	3.8091	4.10005	3.02497	3.03443	4.81821	3.37125	3.24881	4.55007	3.47259	3.80953	3.95871	0.793307	3.48873	2.03386	2.67443	4.54562	3.16076	3.30239	3.74442	5.0957
4.76818	3.24115	3.56532	4.14775	3.61064	4.07266	3.42913	4.02203	3.40076	3.22449	3.31226	3.5445	3.44562	3.30545	2.53104	3.91169	4.5989	3.15071	3.93332	3.88418	3.22852	3.57361	3.48439	4.32121	3.66734	3.632	3.4827	2.61878	3.58723	4.02965	2.80223	3.10652	4.5989	3.15071	3.93332	3.88418	3.22344	3.79605	4.10331	1.17463	3.9514	2.38209	3.08357	4.0762	3.40008	3.55046	3.64224	4.44484
4.40708	3.63355	3.71727	4.72309	3.27585	3.62255	3.60007	3.87582	3.43085	3.04886	3.86903	3.08656	3.22894	3.65042	3.15404	3.88066	4.77348	3.61381	4.08697	4.05051	3.75969	4.14535	4.0109	3.9234	2.67857	3.4799	4.59496	2.69867	3.44952	4.24116	2.89783	2.15189	4.77348	3.61381	4.08697	4.05051	3.70243	3.34171	3.86427	1.32996	3.44159	2.60023	3.51146	4.0869	3.58192	3.21434	3.62641	4.56505
4.19431	3.68684	3.6505	4.91131	3.16508	3.9618	3.57691	3.70977	3.98092	2.93602	3.28621	3.26026	3.22389	3.42072	3.29538	3.82128	4.98145	3.81143	4.26915	4.154	3.44223	4.10195	3.91398	4.02215	3.28487	3.60933	3.63577	2.64608	3.89265	4.22734	3.01544	3.09807	4.98145	3.81143	4.26915	4.154	3.37283	3.73037	3.55799	1.51186	3.58711	2.32136	3.49082	4.257	3.69545	3.60201	3.41032	4.12028
4.50463	3.64837	3.25079	4.07334	3.52465	3.20264	3.75387	3.62447	3.46807	2.67681	3.23675	3.58765	3.39068	2.99477	2.99188	4.40045	4.74482	3.64338	3.61408	3.59662	2.91831	3.55718	4.0923	4.10818	3.41762	4.08843	3.93606	3.0764	4.27919	3.63596	2.727	2.93228	4.74482	3.64338	3.61408	3.59662	3.12172	3.597	3.50782	1.60039	3.72678	2.25954	3.39847	4.2689	3.40383	3.31009	3.59806	4.39066
4.771	3.62153	3.08633	4.08313	3.48267	2.93718	3.32923	3.76721	3.54014	2.90019	3.25873	2.85247	3.71972	3.16303	3.20096	4.2214	4.91438	3.50001	3.75838	3.4191	2.98447	3.74278	3.99043	3.58104	3.39884	4.36751	3.65182	3.17186	3.81494	3.79268	2.6481	3.35323	4.91438	3.50001	3.75838	3.4191	3.33497	3.61121	3.25658	1.51933	3.48359	2.05458	2.52877	3.68294	2.96063	3.81613	3.66576	4.16852
4.99848	3.06613	3.06354	3.76728	3.51389	2.90384	3.52251	3.71707	3.45943	2.77893	2.83343	2.72754	3.707	2.93297	3.60977	3.97753	4.07558	3.74587	3.93208	3.40733	3.35523	3.66622	3.76609	3.47706	2.88174	4.09806	3.28161	3.17207	3.85454	3.899	3.12998	2.84622	4.07558	3.74587	3.93208	3.40733	3.0988	3.23817	3.8563	2.71838	3.99531	2.86257	2.93226	2.84058	3.12819	3.89944	3.23688	4.32019
4.94816	3.66294	3.34623	3.57846	3.34745	3.45171	3.06377	3.89073	3.79353	2.85536	3.20337	2.92596	2.8873	2.93852	3.56972	4.17876	4.58838	3.87987	4.18008	3.75385	2.81408	3.50954	3.32681	3.31684	3.27253	4.60784	3.00986	3.98874	4.54693	3.75429	2.76519	3.17314	4.58838	3.87987	4.18008	3.75385	3.105	3.71746	2.82033	2.37429	3.57374	2.61537	2.36414	2.85206	3.44713	3.48017	3.33599	3.46103
4.8027	3.40786	3.6603	2.91553	3.76885	3.7153	3.70376	3.73738	3.75922	3.30931	2.85455	3.86366	3.19549	3.18311	3.47047	4.44007	4.95169	3.65919	4.18293	3.55331	3.15576	3.9857	3.77503	3.87031	3.08699	4.82762	3.99324	3.49828	4.14106	3.82272	3.25727	3.24327	4.95169	3.65919	4.18293	3.55331	3.26556	3.69662	3.45563	2.64635	3.65482	2.75699	2.41524	3.90477	3.05679	3.67277	3.40728	3.58168
3.89011	3.91948	3.31711	4.13563	3.06679	3.42509	3.99355	3.36426	3.37721	2.87345	3.00447	3.28297	3.09704	2.85352	3.09435	4.1834	5.05655	3.05029	4.1214	3.79418	3.22205	3.35333	3.6742	3.45707	4.05063	4.4187	3.95869	2.89437	4.13199	3.35215	3.44387	2.6906	5.05655	3.05029	4.1214	3.79418	3.28811	3.46437	3.63834	2.84022	3.21393	2.66376	2.18511	3.30757	3.34874	3.29705	3.18528	3.91054
3.93568	3.39595	3.37684	4.23038	3.5358	2.84045	3.5804	3.60934	3.84088	2.88246	2.95263	3.75334	3.42114	3.45499	2.8992	4.58925	4.90876	3.76014	4.34589	4.23484	3.00724	3.17133	3.95971	3.56204	3.89044	4.45132	3.62206	2.7732	4.46561	3.2646	4.06511	2.91047	4.90876	3.76014	4.34589	4.23484	3.34679	3.87031	3.50204	2.39778	3.12973	2.60428	2.76892	3.03452	3.3987	3.07062	3.32274	4.4518
3.83828	3.14686	3.36176	3.65187	2.87995	2.87282	4.03508	3.46415	2.78606	2.60547	3.47626	3.30688	3.63896	3.5733	3.47463	3.74129	4.89251	3.73637	4.6445	3.67061	3.26258	3.38987	3.89257	3.9145	3.54249	4.16143	3.43722	3.00472	3.92352	3.70053	3.31909	2.90828	4.89251	3.73637	4.6445	3.67061	3.47005	3.15704	3.371	2.09684	3.13277	2.7018	3.55605	2.99598	3.41165	3.06061	3.10035	3.99826
4.22265	3.19917	3.79045	3.26776	3.1915	2.63687	3.76801	3.6388	3.18285	2.30441	2.90668	2.48181	3.03476	2.78064	2.9752	4.19898	3.86106	4.03906	4.90028	4.63788	3.21652	3.17558	4.04571	4.15594	3.8562	3.47733	3.1728	2.99815	3.65754	3.33603	2.93897	2.23411	3.86106	4.03906	4.90028	4.63788	3.60599	2.43549	3.66877	2.58702	3.23325	2.36493	3.1396	3.02554	2.87547	3.7673	3.67229	4.13426
4.06516	3.4028	3.50133	3.98745	3.47312	2.76774	3.75269	3.41369	3.61725	2.66495	2.99701	3.16041	2.89264	3.35251	3.04732	4.40881	4.17142	3.60073	4.18255	4.16046	3.80251	3.50486	3.36091	3.99288	3.13811	3.73982	3.54009	2.94714	4.20904	3.62937	3.54473	2.1489	4.17142	3.60073	4.18255	4.16046	4.06741	2.80726	3.58646	2.68113	3.69147	2.41884	2.46438	3.10871	3.13283	3.54517	3.94529	4.58205
3.53929	3.24761	3.70383	3.87307	3.24886	2.89927	3.38519	4.10329	3.13174	2.91419	3.20122	3.30029	3.62379	2.93346	2.97932	4.40475	4.10192	3.67759	4.08985	4.31373	3.4761	3.63039	3.93871	3.50313	3.35284	4.10653	3.97513	3.10508	3.73052	3.07246	3.8265	3.192	4.10192	3.67759	4.08985	4.31373	3.9737	3.67782	3.44356	2.53628	3.76997	2.29407	2.88283	3.96771	2.81039	3.98936	4.4729	4.08356
4.05225	3.50957	3.5386	3.60572	2.96889	3.63399	3.33251	4.43633	3.58569	2.88267	3.56371	3.63979	3.49551	2.77254	3.15083	3.85344	4.37148	3.97379	4.25903	4.15818	3.53096	3.25474	3.70584	3.97305	2.89069	4.17654	3.68615	3.2925	4.39931	3.28593	3.63666	3.09987	4.37148	3.97379	4.25903	4.15818	3.42443	3.61382	2.9969	2.07303	3.21008	2.4001	2.6082	3.9863	2.79754	3.73935	4.06735	3.97276
3.90906	3.45127	3.61682	3.63761	3.24954	3.03191	3.63896	4.13827	3.22244	2.79204	3.37765	3.88382	3.20344	2.92532	2.84697	3.59715	4.86182	3.50483	5.13558	4.43299	2.94086	3.48237	3.96493	3.68567	3.23156	3.94419	3.70316	3.16524	3.85415	3.10603	3.77152	3.55754	4.86182	3.50483	5.13558	4.43299	2.78569	3.58879	3.35371	2.02332	3.42407	2.51687	2.39478	4.06388	2.736	3.469	4.0639	3.76472
4.14256	3.45841	3.02187	3.28494	3.47335	2.79741	3.36029	4.46422	3.5309	3.57644	3.32712	3.33134	3.25721	3.9429	2.79138	3.68063	4.9038	3.77775	4.81017	3.94815	3.04186	3.49693	3.35157	3.93523	2.60082	4.30737	3.90366	3.72579	4.53707	3.04106	3.16855	3.13705	4.9038	3.77775	4.81017	3.94815	3.68965	4.02086	3.42442	2.04878	3.05879	2.34672	3.12513	3.82084	3.13163	3.42627	3.54485	4.16905
4.21892	3.56145	3.18294	3.63858	3.02077	2.88824	3.11522	4.02303	3.47577	3.16736	3.3667	2.94581	2.57806	3.96852	2.84619	3.58422	4.95545	4.47472	4.82367	4.10557	3.28127	3.12598	3.62493	4.30028	2.91092	3.95275	3.63474	3.1826	3.8756	3.7992	3.46786	2.69761	4.95545	4.47472	4.82367	4.10557	3.72666	3.5216	3.2409	1.66251	2.72313	2.07341	2.89319	3.45158	3.4968	4.16628	4.31634	4.16815
4.0127	3.04676	3.1721	4.2135	2.88958	3.37879	3.97576	4.19527	3.73138	3.40223	3.1246	2.9762	3.00323	3.8291	2.95934	3.8182	4.7148	4.71462	4.57493	3.88019	3.71833	3.50565	3.7472	4.11277	3.00061	3.76189	4.31672	2.81462	4.01058	3.66083	3.32272	3.27176	4.7148	4.71462	4.57493	3.88019	3.5722	3.85447	3.05685	1.8044	2.65616	2.43653	3.17081	4.05095	3.94576	3.59252	3.35033	4.11582
4.3007	4.07009	3.15015	3.66472	3.05445	3.73942	3.86423	4.22005	3.71658	3.26614	3.08548	3.32843	2.42084	3.79963	2.70326	4.13466	5.38425	3.76524	4.50793	4.73107	3.40459	3.18552	3.495	3.37801	3.34021	3.30113	3.68404	2.48887	4.45294	2.1672	3.67311	3.08692	5.38425	3.76524	4.50793	4.73107	3.43076	3.64345	2.81323	2.25986	3.15231	2.33944	3.27097	3.29344	3.32812	3.44568	4.28427	3.80983
4.54512	3.43046	3.74209	3.8321	3.04252	3.05374	4.37104	3.83697	3.54845	3.51591	3.25399	3.04746	3.12031	3.10969	3.28275	4.04789	4.96789	3.86144	4.42267	4.4077	2.55794	3.4945	3.44237	3.6706	3.66525	3.9674	4.51251	3.73814	3.85451	2.8918	3.30425	3.21594	4.96789	3.86144	4.42267	4.4077	2.97208	3.93196	3.33279	2.59468	2.91995	1.98563	3.73248	2.78641	4.05144	3.45525	4.36868	3.86675
4.05085	3.95175	3.86164	3.85615	2.76708	3.84871	3.75304	3.65537	3.62279	3.28025	3.23432	2.90858	3.02714	3.94492	2.44396	4.19116	5.60906	3.56893	4.99144	4.21056	3.20566	3.35516	4.026	3.48675	3.05292	3.47449	3.75852	3.51183	3.91318	2.66985	2.9447	4.03416	5.60906	3.56893	4.99144	4.21056	3.90396	3.9498	3.00856	2.96088	3.06597	2.38136	2.84112	2.89422	3.22972	3.6954	3.43305	4.0805
3.98063	3.69104	3.76363	3.83702	3.06731	2.87163	3.63373	3.58052	3.71757	3.52019	4.06691	2.92056	3.30063	3.2615	2.83896	4.29596	4.28827	3.81371	5.01523	4.15371	2.73468	2.98816	3.39878	4.09437	3.47957	4.32418	3.7947	3.70312	4.81058	2.91926	3.3455	3.34787	4.28827	3.81371	5.01523	4.15371	3.67198	3.65214	2.95605	2.97934	2.97938	2.91636	3.25795	2.99748	4.11994	4.28433	3.22883	3.74795
4.29776	3.28807	3.29573	3.85368	3.25657	2.52769	3.52305	3.85704	3.38452	3.50462	3.25468	2.96548	3.36639	2.95208	3.42675	4.11222	4.77773	3.41156	4.78132	4.53425	2.87668	3.40509	3.89812	4.41977	3.03359	4.18682	4.76994	3.10928	4.48737	2.42302	3.10545	3.0117	4.77773	3.41156	4.78132	4.53425	3.53927	3.96537	3.3341	2.80449	3.16422	2.80087	3.35909	3.34684	3.35222	3.56549	3.103	3.61368
3.7204	3.69023	3.46899	4.1811	3.69315	2.86249	3.41856	4.26261	3.49152	3.46675	3.40692	2.99943	3.49652	3.10428	3.55093	3.90767	4.65289	4.12595	5.21593	4.40497	2.59251	3.57989	3.61464	3.98301	2.93975	3.89778	4.29667	2.41509	4.57682	3.25562	2.82202	2.67493	4.65289	4.12595	5.21593	4.40497	4.22265	4.37852	3.22702	1.37494	3.04604	2.39634	3.48666	2.8082	4.01913	4.2668	3.07172	4.26062
4.30131	3.92652	3.634	4.13838	3.55224	2.5986	3.75657	4.93157	3.02826	3.70052	3.76298	3.30835	2.90385	3.33141	3.34985	3.89256	4.68673	3.28927	5.06719	3.9378	2.69821	4.04054	3.3636	3.8241	3.05602	3.65498	3.97112	2.69178	3.99837	2.88649	2.46891	2.9238	4.68673	3.28927	5.06719	3.9378	3.3585	3.48636	3.38951	2.18249	3.13916	2.8476	3.31659	3.23814	3.32444	4.39768	3.20247	3.88121
4.39792	3.90453	3.09029	3.76989	4.31355	3.20248	3.66299	4.46377	3.38229	3.75553	3.6165	3.06691	2.81992	3.83033	3.79266	4.20266	4.6874	3.73174	4.93259	3.89596	2.51295	3.30096	3.06891	4.4826	2.99355	3.84906	4.42228	2.65315	3.9195	3.5977	3.1484	3.16636	4.6874	3.73174	4.93259	3.89596	3.77159	3.67266	3.02703	1.70093	3.28502	2.88525	3.31987	3.21101	3.74574	4.02746	3.26908	4.01405
4.16295	3.67874	3.0254	3.99035	4.21501	2.66722	3.91164	4.17198	3.88693	3.28252	3.33099	3.36448	3.36239	2.97252	3.7893	3.87031	4.81301	3.71174	4.45412	4.54762	2.53364	3.69949	3.44681	4.23029	2.86155	4.08643	4.14927	3.06345	3.98057	3.45573	3.23932	3.26734	4.81301	3.71174	4.45412	4.54762	3.47443	3.87621	2.74528	2.07585	2.34661	2.5921	2.64249	3.77135	3.60387	4.15676	2.91902	4.41834
4.18217	3.99985	3.6747	3.42998	3.30563	2.7531	4.01343	4.65489	3.49001	3.47139	4.34571	3.17699	3.65132	3.34365	3.92427	4.34078	4.52134	3.64596	4.21285	4.02286	2.1932	3.47272	3.4396	4.13056	2.92218	3.36797	3.98582	2.78628	3.96693	3.42869	2.79569	3.34767	4.52134	3.64596	4.21285	4.02286	3.85442	3.77693	2.9349	2.0586	2.21761	3.03869	3.29079	3.03255	3.85009	3.83904	2.81726	4.15271
4.13559	3.86896	3.43708	3.63296	3.45745	3.59401	4.01711	3.69638	3.45722	3.28117	4.04463	2.84131	2.95012	4.18448	3.31013	3.92964	4.55871	3.46031	4.12321	4.13227	2.26961	3.39993	3.37244	3.96519	3.18286	3.60477	4.71721	2.858	3.96334	4.19514	2.5618	3.95614	4.55871	3.46031	4.12321	4.13227	3.90509	4.41951	3.2441	1.6723	2.46153	2.97607	3.38453	3.01723	3.2937	3.30047	2.78008	3.9507
4.3233	4.42031	3.55389	4.00601	3.49568	3.14994	3.58895	3.65697	3.9921	3.20212	3.97353	3.37139	3.01279	3.82614	3.04307	4.44729	4.64262	3.85749	4.17777	3.95333	2.0716	3.62961	3.31801	4.01286	2.92701	3.75818	4.42186	2.47728	3.94355	3.50685	2.74969	3.66783	4.64262	3.85749	4.17777	3.95333	3.60146	4.18688	3.57815	1.84494	2.43807	3.40895	3.01258	2.98053	3.75817	3.73784	3.46548	3.87221
4.1946	4.07736	3.65015	3.8119	3.22751	3.06973	3.58266	3.46114	3.7178	3.58221	3.58479	4.26752	2.89868	4.14729	3.86756	3.87032	4.59698	4.73843	4.38833	4.58554	2.29929	3.75069	2.72273	4.32619	3.25893	4.05282	4.30493	2.41296	4.63862	3.17127	2.92409	3.49297	4.59698	4.73843	4.38833	4.58554	3.9631	3.64859	3.33611	2.41091	2.18036	2.87587	3.4078	2.67261	4.09423	4.2068	3.68993	3.45558
3.51577	3.84513	3.21694	4.03165	3.39919	3.04514	3.71734	3.81805	3.46037	3.77401	3.27474	3.1224	3.24111	3.74432	3.59239	4.12045	4.05478	4.87448	4.25898	4.13087	1.98308	3.55766	3.0627	4.03762	3.31768	3.6243	3.8344	2.80395	4.3143	4.1795	2.90693	3.13716	4.05478	4.87448	4.25898	4.13087	3.7111	4.23152	3.55052	2.17501	2.53556	2.87878	3.60184	2.75704	3.72359	3.56733	3.55138	4.31773
3.85797	3.67553	2.89643	3.54299	3.14719	2.97043	3.62931	3.56591	3.85523	3.96663	3.50415	3.77186	3.07049	3.08704	3.17338	3.55104	3.45248	4.30065	4.28197	3.93844	2.4667	3.60417	2.96284	3.6206	2.73073	3.59477	3.95258	3.05887	4.37492	3.7482	2.74385	3.54734	3.45248	4.30065	4.28197	3.93844	3.64108	4.67308	3.61913	2.53905	2.95821	2.95409	3.50959	2.66924	3.78222	3.08868	3.06816	4.20128
4.03906	3.88015	3.06906	4.33862	3.65194	3.31497	3.52343	3.79136	3.51104	3.65934	3.84779	3.49712	2.8054	3.22763	3.71081	4.03039	3.95159	4.40498	4.03198	3.56425	2.76523	3.31498	3.26691	4.00201	2.66703	3.43222	3.78721	2.96465	4.40379	3.79045	3.49679	3.67585	3.95159	4.40498	4.03198	3.56425	3.96518	3.99038	4.27552	2.85363	2.63152	3.25075	3.64277	3.17169	3.16903	3.31967	3.2744	4.49028
2.93543	3.66298	3.12526	3.76564	3.19283	3.17829	3.4935	3.8182	3.6262	3.33099	3.0565	3.21071	3.05072	2.80541	3.46922	3.40766	3.49716	3.35298	4.36209	3.34166	3.08231	3.30372	3.62423	4.47766	3.34603	4.18241	3.69585	3.4812	5.22348	3.70962	3.44911	3.23137	3.49716	3.35298	4.36209	3.34166	3.62692	4.01785	3.72736	2.19671	2.42391	3.54837	2.83658	3.21708	3.35308	3.28488	3.2524	4.33787
2.9116	3.49154	3.42546	3.62102	3.27264	3.20001	3.52853	3.80987	3.5819	3.67838	2.94185	3.28363	3.19333	2.95208	3.63825	4.60511	3.24026	4.64181	4.68345	4.31974	2.58338	3.41845	3.2404	4.35674	3.62991	3.49164	3.60558	2.69188	4.80959	3.36603	3.70327	2.78362	3.24026	4.64181	4.68345	4.31974	4.0107	3.97521	4.19402	1.8844	2.62723	3.3623	3.43595	3.27229	3.07599	3.12666	3.62926	4.48521
3.69839	3.29986	3.01279	3.63178	2.90965	3.68855	4.24307	4.78328	4.00765	4.0653	3.52274	3.65674	3.02729	3.71719	3.76635	4.73127	3.74765	4.48369	4.00554	4.21159	2.93946	3.42932	3.42601	4.93706	3.46007	3.8937	3.06174	2.80898	4.40183	3.6958	3.18074	3.03403	3.74765	4.48369	4.00554	4.21159	3.76495	3.62283	3.02366	2.46779	3.12347	2.6526	3.49022	2.78907	3.44504	2.7866	3.24575	4.40887
4.03442	3.48914	3.06791	3.69788	3.40015	3.80003	3.6061	4.34151	4.05766	4.26699	3.03935	3.26021	2.89793	3.52357	3.35108	4.09262	3.0013	4.07446	3.96379	4.02041	2.8374	3.5771	3.16143	4.05367	3.85517	3.26818	3.39141	2.53242	4.71451	4.04704	2.46484	3.34678	3.0013	4.07446	3.96379	4.02041	3.9879	3.74444	3.99319	2.13745	3.01468	3.04752	4.21437	3.30644	3.55547	3.20484	3.41261	4.33813
3.82446	3.97581	2.10953	2.29441	3.36553	3.74974	3.34535	4.14204	3.80915	3.32672	3.96521	3.2145	2.98595	3.2446	3.8766	3.96203	2.57561	4.1645	3.63665	3.3735	2.81688	3.59936	3.36422	4.44028	4.0262	3.16377	3.82596	2.52333	4.01983	4.2787	3.28203	3.3924	2.57561	4.1645	3.63665	3.3735	4.18585	3.51344	3.60071	2.21609	3.21737	3.75777	3.23303	3.22708	3.16591	3.45851	3.21815	4.31212
4.20327	3.96549	3.00014	3.77438	3.05195	4.06692	3.27072	3.94518	4.02349	4.35986	3.62687	3.4006	2.7528	2.76903	3.84444	3.89434	3.00825	3.82968	3.75961	3.33329	3.12334	3.71169	3.70933	4.24393	3.74585	2.68681	3.84217	3.09026	4.51146	3.55004	2.99913	4.00055	3.00825	3.82968	3.75961	3.33329	3.99029	3.81683	3.6237	2.2832	3.15117	4.30067	3.33877	3.3681	3.41165	3.17942	3.92807	4.1741
4.37459	3.32758	3.12385	3.44177	3.05075	4.12149	3.09939	3.33119	3.51037	3.82277	4.13094	3.37199	3.09009	3.94446	4.08025	3.91358	3.58316	4.37067	3.57181	3.24599	2.58756	2.97371	3.72149	4.30362	3.7523	3.34869	3.89801	3.2736	5.15674	4.4777	3.3056	3.40821	3.58316	4.37067	3.57181	3.24599	4.20771	3.30641	3.98735	1.80324	2.83937	3.7242	3.44571	3.5076	3.55749	2.97267	3.86881	4.49005
3.63711	3.7726	2.91416	3.15048	3.20426	3.52181	3.56278	3.33638	3.87876	3.9286	3.93893	3.20478	3.13889	3.61841	3.67452	4.15332	4.02002	4.06536	3.54942	4.2146	3.52133	3.33284	3.54959	4.54873	3.06058	3.38793	3.13137	3.15237	4.25246	4.4132	3.25087	3.90931	4.02002	4.06536	3.54942	4.2146	4.38117	3.91493	3.70286	2.07287	2.6901	3.09428	3.23031	3.73987	3.36305	3.55472	4.27843	3.76292
4.01056	3.36232	2.97485	4.13191	3.92471	3.67607	3.91569	3.70099	3.52286	4.06971	4.1536	3.66324	3.53297	3.64735	3.91902	4.00857	3.52277	4.05998	3.50385	3.65954	3.91745	4.44635	3.74678	4.60625	2.77585	3.06195	3.54345	2.7269	4.38883	4.41919	3.87407	4.12069	3.52277	4.05998	3.50385	3.65954	3.77489	4.10508	3.62141	2.08464	3.42479	3.56733	3.36149	4.07133	3.86785	4.00925	3.31918	3.84454
3.52395	3.05538	3.09411	3.43657	3.94965	3.65462	2.86343	3.03585	3.65537	4.1954	3.90631	3.77619	3.21076	3.96181	3.5937	3.7423	4.16122	4.25157	3.16246	3.53455	3.73592	3.8855	3.64414	4.79059	3.65385	4.04346	3.64061	3.04238	3.56781	4.68555	3.69224	3.9198	4.16122	4.25157	3.16246	3.53455	3.70216	4.19428	3.43852	1.88908	3.22524	3.5105	2.5821	3.78383	3.95601	3.76507	2.90894	3.74311
4.01202	3.5522	3.60247	2.90202	3.33718	4.38264	3.21948	3.39083	3.17834	4.06291	4.99546	4.00327	3.43459	3.63861	3.58295	3.39129	3.98331	3.72957	3.77356	2.77837	3.06334	4.17506	3.42859	4.28818	3.27012	4.0573	3.65579	2.6535	4.03682	4.21197	4.12382	3.62768	3.98331	3.72957	3.77356	2.77837	3.904	3.72584	3.9501	1.96781	2.91265	3.17279	2.75783	3.95372	3.91339	3.5341	3.43684	3.95025
3.74971	3.20003	3.36819	3.07595	3.45228	4.46234	3.6348	2.99092	3.5549	4.04471	4.31336	3.96546	3.06702	3.62371	3.79644	3.99124	4.88312	3.99294	3.96975	3.13582	3.38751	4.08807	2.94405	4.23061	3.49868	3.96276	3.07026	2.80287	4.51041	4.29277	4.19386	3.6525	4.88312	3.99294	3.96975	3.13582	2.94562	3.80098	3.41974	1.92387	3.02618	3.18098	3.28442	3.59893	3.62119	4.00726	3.80923	4.24582
3.4053	3.89986	3.53174	2.92856	4.09241	3.99154	4.07102	3.36715	3.45669	3.97019	4.02944	3.61937	3.56623	3.53571	4.07808	3.97471	4.83876	3.83913	3.52088	3.67917	3.20137	4.10277	2.53303	4.35387	3.64352	3.88049	3.23859	3.21422	3.76908	4.17752	4.2379	3.95407	4.83876	3.83913	3.52088	3.67917	3.33611	4.53043	3.61547	1.98314	3.2468	3.50879	3.63482	4.14023	3.59365	3.52787	3.30379	4.11211
3.72758	3.43357	3.20948	3.42268	3.71446	3.48017	3.41965	4.05916	3.32835	4.19895	3.90888	3.1918	3.58898	3.05573	3.2668	3.88211	4.25114	3.54301	3.65102	3.43401	3.22838	3.33066	2.5212	4.45774	3.87609	3.53215	2.54403	3.72801	4.23912	3.97126	4.10608	4.3626	4.25114	3.54301	3.65102	3.43401	3.37343	3.82619	3.85541	2.29249	3.29482	3.13206	3.06399	3.28965	3.34733	3.66051	3.79326	3.86956
4.06357	4.06586	3.95097	3.10362	3.14144	3.8042	4.13924	3.93884	3.49059	3.82214	4.32873	3.38685	3.30278	3.37523	3.22232	3.85464	4.1805	4.18175	3.83785	3.56284	2.93768	3.34063	3.66094	4.37847	4.04443	3.70951	2.98265	2.30216	4.12787	3.29594	3.77156	4.19806	4.1805	4.18175	3.83785	3.56284	3.26254	3.82944	3.73184	1.9657	3.0824	2.41986	2.65266	3.89701	3.43576	4.05129	3.80443	4.56595
4.08385	3.74613	3.04197	3.33534	3.7027	3.23896	3.63676	3.77733	3.81556	4.16223	3.74717	3.52881	2.88634	3.61808	3.14394	4.07892	4.22211	4.32465	4.30239	3.29745	2.4999	3.36047	3.15095	4.91838	4.04984	4.14528	3.30978	2.70725	4.43328	3.66831	4.21685	3.60622	4.22211	4.32465	4.30239	3.29745	3.29729	3.21915	4.16837	1.74439	3.34574	3.10427	2.59144	3.15735	3.39057	3.28255	3.60584	4.23732
3.99919	3.62077	3.22238	2.87871	3.5535	4.29451	3.80024	3.77203	3.61364	4.36012	3.00518	3.24788	3.31933	3.04826	3.59262	4.07244	4.17473	4.02319	4.11738	3.19784	2.94379	3.32399	3.30453	4.88572	3.09885	4.14638	2.94853	2.45003	4.35902	3.8146	3.51279	3.37868	4.17473	4.02319	4.11738	3.19784	3.03479	3.62622	3.62223	1.72514	3.45635	3.46353	2.66995	3.98545	3.8077	3.79503	2.93157	4.24085
4.15418	3.55752	3.06667	2.50357	3.27399	3.67476	4.29474	3.39883	3.52093	3.83478	4.01591	4.14511	2.80559	3.60979	2.80262	3.62808	4.0704	4.66443	3.89436	2.81621	3.18678	3.08358	3.93779	5.19223	4.0111	3.96597	2.86202	2.8526	4.7324	4.00907	3.61791	4.22225	4.0704	4.66443	3.89436	2.81621	3.20807	3.09869	3.88805	2.49688	2.77966	3.15779	2.96571	3.79516	3.14114	3.51284	3.34271	4.163
3.57689	3.87874	3.51692	2.85474	3.49794	3.73656	3.7694	3.57886	3.28251	3.90555	4.39836	3.99646	2.18702	3.70408	3.1696	4.41045	4.24877	4.36643	3.86498	3.49218	2.82385	3.44303	3.97047	5.86231	3.27307	3.98034	2.78807	2.78974	4.69851	3.21157	3.64323	3.95673	4.24877	4.36643	3.86498	3.49218	2.58055	3.39286	3.53844	2.76293	3.72776	2.84661	2.87128	4.57969	2.99853	3.50972	3.36993	4.30402
3.56272	3.5966	3.53283	2.57405	2.93464	3.66239	3.55261	3.85706	3.79047	3.9176	3.78311	4.12125	2.72353	3.34606	3.42051	4.16615	4.44756	4.4561	3.99065	3.32595	4.21255	3.52515	3.51824	5.06876	3.6814	3.93307	3.46569	3.07607	4.25544	3.5641	3.46388	3.17973	4.44756	4.4561	3.99065	3.32595	2.63471	3.64174	3.7516	1.79522	4.03688	2.93949	2.98474	3.48106	3.04072	3.2039	3.34432	4.01116
4.14773	3.63488	3.35916	2.59357	2.63667	3.71473	3.11566	4.07596	3.22084	3.56192	3.84809	3.47948	2.76793	3.33515	3.27457	3.61669	4.22516	3.53643	3.50183	3.1501	4.09673	3.62001	3.57806	5.14261	3.41895	4.12495	3.62196	3.10363	4.31393	3.67665	3.59824	3.49048	4.22516	3.53643	3.50183	3.1501	2.86244	3.50443	3.06836	2.14365	4.25499	2.56635	3.42923	3.85182	3.18559	4.29381	4.06263	4.26855
3.70809	3.41756	3.73448	2.6306	3.32116	3.45708	3.47344	3.93999	3.26915	3.9438	3.67466	3.36645	2.66791	4.06947	2.86019	3.83667	3.99469	4.24979	4.18233	2.99568	3.53597	2.8686	4.3015	4.3342	3.05176	4.07038	2.7903	2.58856	3.66646	3.57393	3.67737	3.92805	3.99469	4.24979	4.18233	2.99568	2.57194	3.88821	2.99805	2.35822	3.7948	2.77117	3.38614	4.2535	3.39161	4.05762	3.89597	4.06754
4.12103	3.29783	3.22728	3.15949	3.50978	4.10645	3.87779	3.63029	3.65656	3.38933	3.41437	3.20757	2.36654	3.79014	2.93949	3.43273	3.99191	4.18052	3.71642	2.6216	3.85364	3.57313	4.05265	4.06411	3.25992	3.79988	3.43268	2.70328	4.22593	3.82258	3.71498	4.44209	3.99191	4.18052	3.71642	2.6216	3.08695	3.61075	3.27449	1.97231	2.6483	3.35852	3.48631	4.13551	3.6644	3.45095	3.88229	4.03233
3.92636	3.67844	3.60202	2.62822	3.26846	4.15423	3.47845	3.90591	3.46094	3.5842	3.54699	3.26552	3.00448	3.62386	3.33263	3.2361	4.03257	3.99864	4.06255	2.66936	4.19665	3.52519	4.10602	4.55662	3.18721	4.23266	3.51231	2.30987	4.02008	4.05169	3.33358	3.63271	4.03257	3.99864	4.06255	2.66936	3.76049	3.87895	3.70352	2.31243	3.56871	2.8714	3.65328	4.01726	3.21977	3.27029	3.56277	3.96036
4.24428	3.37222	3.92808	3.41747	3.30982	3.46635	3.68068	3.81092	4.09906	3.71181	3.63797	3.26343	2.15878	4.37775	3.08527	2.97323	4.04424	4.02639	4.35017	3.17417	3.9537	2.58153	3.78014	4.29456	3.58116	4.2901	3.36383	3.27147	2.97888	4.09382	3.6916	3.46794	4.04424	4.02639	4.35017	3.17417	4.0176	3.8316	3.44634	2.24212	3.75024	3.27148	3.14665	4.17873	3.81873	3.5853	3.15802	4.48897
4.52625	3.5108	3.998	3.66104	3.57967	3.4294	4.56766	4.06278	3.5406	3.94923	3.62274	4.03176	2.50458	3.91998	3.32554	2.76014	4.10594	4.59119	4.17687	3.00808	3.56819	2.89143	3.8188	5.1305	3.7905	4.32659	3.50168	2.86499	3.98839	3.99893	4.23882	3.08987	4.10594	4.59119	4.17687	3.00808	4.1887	3.67645	3.43591	1.97288	3.1903	2.98159	2.84622	3.87104	3.08816	3.68396	3.88717	4.18159
3.63279	3.25785	3.35228	3.02554	3.37917	3.12201	3.9826	3.75849	3.40957	3.88603	3.67254	3.89743	2.9067	3.58119	3.50653	2.6568	3.7128	3.40907	3.90494	2.92962	3.26376	3.28845	3.37617	4.58836	3.40945	4.63932	3.42399	2.54911	4.01671	3.54122	4.17718	3.37178	3.7128	3.40907	3.90494	2.92962	3.7728	4.11375	3.78725	1.69441	3.59121	2.99152	3.45238	3.59355	3.49614	3.88971	3.44403	4.12335
3.87345	3.19312	3.66975	3.11889	2.86851	2.71675	3.19015	3.72368	3.83364	3.58925	3.34636	3.80386	2.45804	3.38918	3.37226	3.21295	4.38558	4.16197	3.8723	2.91168	3.70482	3.70912	3.54472	3.80255	3.20108	4.12823	3.91139	2.30744	4.05725	3.64693	3.81663	3.5788	4.38558	4.16197	3.8723	2.91168	3.31275	3.65529	3.65688	2.10934	4.06199	3.2633	3.65117	4.48092	3.42945	3.84943	3.23608	4.216
3.70944	3.26339	3.71667	2.46431	3.20799	3.55506	3.42047	4.50829	3.45609	3.39624	3.1224	3.23983	2.61761	3.48067	3.80567	3.49959	4.58622	3.94974	4.20688	2.8058	3.57573	3.89228	3.63595	3.911	3.39556	4.2376	3.67884	2.65496	4.68029	4.04157	3.42143	2.962	4.58622	3.94974	4.20688	2.8058	3.76588	3.47355	3.71185	1.66138	4.05052	2.75663	3.59776	3.76154	3.69313	4.10374	3.74075	4.01568
3.97534	3.47753	3.49483	3.34484	3.20687	3.35395	2.97613	3.89276	3.46425	3.48434	3.43967	3.20248	2.99834	3.7831	3.30218	3.15188	4.18875	3.65362	4.10776	3.05746	3.42933	3.1117	3.78335	4.73289	3.33636	4.09184	3.67896	2.52542	3.39852	3.38647	3.14762	3.30718	4.18875	3.65362	4.10776	3.05746	3.91637	4.08365	3.96234	2.28423	4.56311	2.71617	2.97423	4.12658	3.41651	3.75875	3.69024	4.32295
4.54657	3.59245	3.63378	3.19012	3.58069	2.75799	3.43955	3.72728	3.4617	3.84408	3.68467	3.19062	2.26912	3.623	3.31664	3.6121	3.7268	3.65037	3.53693	2.82286	3.11569	3.32548	3.77655	4.24278	3.06035	3.8962	3.62634	2.9605	4.15093	2.85888	3.37305	2.46604	3.7268	3.65037	3.53693	2.82286	2.92756	3.63801	3.76594	2.35456	3.5484	2.8606	2.88665	4.24068	4.03325	4.23306	3.22382	4.32258
3.72725	2.83298	3.44426	2.87273	2.80947	3.03969	3.76612	3.81533	3.46889	3.5777	3.12825	3.64464	2.95915	3.54939	3.07304	3.75052	3.52806	3.89815	3.9303	3.08654	3.41352	3.62111	3.95724	4.02842	3.19374	3.34498	4.24928	3.06784	4.48397	2.73035	3.47373	3.63415	3.52806	3.89815	3.9303	3.08654	3.48191	3.70699	3.70067	2.78006	3.96824	2.85611	3.04654	3.92829	3.95064	3.78078	3.09582	4.28062
4.05712	2.9491	3.72579	3.24901	2.92736	3.05848	3.84012	4.17099	3.24925	3.02857	4.85689	2.93581	3.44277	3.42247	3.224	3.5024	4.49353	3.80641	4.1615	2.89613	4.19553	3.28002	4.01731	3.99141	3.28299	4.04614	4.04695	3.39243	4.47486	2.65012	3.05319	3.84659	4.49353	3.80641	4.1615	2.89613	3.72143	3.45914	3.7395	2.87824	4.31481	2.90269	2.79764	3.20184	3.5004	4.11974	2.85374	4.33749
4.0609	3.09477	3.60812	3.28405	3.10169	3.64739	3.7405	4.22072	3.13901	3.46975	4.78824	3.62262	3.25422	3.07374	2.96421	3.8293	4.41764	3.42211	3.40004	2.83656	3.72001	3.71531	4.12107	3.99562	3.18718	4.03518	4.09524	3.17158	3.83967	2.82848	3.30582	4.15062	4.41764	3.42211	3.40004	2.83656	3.71173	3.70211	4.17401	2.35697	4.52218	3.67952	3.76644	3.80242	3.80429	4.09795	2.72884	4.57634
3.62936	3.23054	3.51527	3.19198	3.39779	3.70178	3.14906	4.13219	3.37573	3.14924	3.97816	3.62247	3.63067	2.67976	3.27154	4.11528	4.65008	3.9558	3.64894	2.65649	3.86724	3.74485	4.04302	4.00208	3.4731	3.94548	4.40539	2.9809	4.21022	2.52389	2.90247	3.96199	4.65008	3.9558	3.64894	2.65649	3.15435	3.01307	3.89504	3.04894	4.56103	3.25789	3.41249	3.59493	3.19792	4.08091	3.4923	4.03307
3.50238	3.65177	3.38546	3.65481	3.79277	2.64839	3.69796	3.78631	3.70582	3.07407	3.70808	2.8492	3.3642	3.17144	2.9071	3.74327	4.33631	4.17044	3.03374	2.40817	3.68233	3.62982	3.73669	4.01612	3.37444	4.05487	3.98082	3.53089	4.58257	2.84783	3.2736	3.5965	4.33631	4.17044	3.03374	2.40817	2.88885	4.06486	3.96695	3.41546	4.60011	3.8761	2.89788	4.18506	3.62492	4.30776	3.91943	3.84534
3.7668	2.69551	3.12408	3.32426	3.77811	3.748	3.79202	4.15894	3.21371	3.92947	4.66798	3.16985	3.9963	3.31744	2.82534	3.75847	3.9887	4.30324	4.12757	2.73135	4.06307	3.43139	3.68237	4.08539	3.33105	3.72519	3.95148	3.35937	4.07039	2.47973	3.15557	3.97864	3.9887	4.30324	4.12757	2.73135	3.20265	3.59911	4.01598	3.68862	3.38929	3.31718	3.51531	4.37983	4.01275	4.51798	2.93708	3.84686
3.59452	2.97226	3.45485	3.64888	4.00162	4.10471	3.05411	4.36002	3.69536	3.22164	4.83716	2.43949	3.82214	3.52193	2.93994	3.20149	4.13871	4.2836	3.78257	3.34732	3.71645	3.29146	3.4333	3.35496	2.76471	3.52296	3.60709	3.50018	4.07645	2.05458	3.34918	4.4655	4.13871	4.2836	3.78257	3.34732	3.18883	3.63544	3.4986	3.07919	3.37789	3.27479	2.57235	4.03261	4.59209	4.28672	3.30761	3.63608
3.59566	3.3887	3.19897	3.76351	3.222	3.05833	3.5323	4.07426	3.53499	3.28103	4.30616	3.10947	3.89088	3.40809	2.49146	3.47084	4.85059	3.57015	3.4921	3.63988	3.61756	3.06876	4.16165	4.58624	2.66052	3.96846	4.01711	3.1967	4.23653	2.69295	3.95474	4.31242	4.85059	3.57015	3.4921	3.63988	2.72394	3.72102	3.52079	3.13989	3.54907	3.66526	3.06351	3.37232	3.89306	4.39547	3.09657	4.39013
3.77378	3.77324	4.04696	3.47894	3.87576	3.95812	3.50208	4.0891	2.98011	3.82081	3.93646	2.48018	4.54257	3.30803	2.81741	3.9654	4.56421	3.6794	3.66445	3.38063	3.95691	3.72063	4.11739	4.86209	2.29836	4.10096	3.92447	3.12027	4.34262	2.91455	3.70207	4.36025	4.56421	3.6794	3.66445	3.38063	3.43681	3.65087	3.69398	3.33736	3.79054	3.65711	2.84156	3.75508	3.79867	3.80147	3.67876	3.72093
3.62572	4.02889	3.82573	3.23687	3.53607	3.15435	3.19988	3.23296	3.11256	3.66621	4.77208	2.94701	4.21906	3.33848	2.8085	4.1303	4.19447	4.11114	3.71785	3.87246	3.18998	3.83313	3.86698	4.19393	2.67206	3.2755	3.74255	2.98288	3.98296	3.24493	2.89522	4.67263	4.19447	4.11114	3.71785	3.87246	2.96696	3.80709	3.68309	3.1467	3.42973	3.47758	2.88001	4.21242	3.54528	3.35394	3.51011	4.17907
3.59352	4.16631	3.42562	3.65773	3.27389	3.16503	3.5303	2.92419	2.83533	3.77545	4.38642	2.82055	3.98434	3.38762	2.53466	3.12787	4.82354	3.19984	4.30607	3.53134	3.47189	3.4521	4.39348	4.36437	2.67053	3.64157	3.42293	2.91367	4.01221	3.07832	3.34544	3.75114	4.82354	3.19984	4.30607	3.53134	3.48873	3.9247	3.50284	3.92214	3.94579	3.69987	2.76637	4.06895	3.13971	3.80026	3.26455	4.47212
3.30388	3.81639	3.43782	3.74632	3.31647	2.82661	3.14402	3.66626	3.35609	3.71206	4.25167	2.37983	3.65426	3.63092	2.71098	4.03985	4.39476	3.03603	3.65697	3.70622	3.48812	3.09145	4.43882	4.46093	2.55736	3.78813	3.85108	2.28407	3.33722	2.74289	3.42309	3.88758	4.39476	3.03603	3.65697	3.70622	3.49838	3.64961	4.0937	3.76856	4.07019	3.88626	3.40611	4.02368	2.92325	4.40883	4.24413	4.84203
3.73447	3.38485	3.35186	3.05002	3.13169	3.49643	3.58453	3.74806	3.0005	3.90396	4.26172	2.92398	4.28379	3.49726	2.66183	3.39856	3.95828	3.4646	3.88998	3.9415	3.57619	3.13528	3.79865	4.27172	2.88453	3.82982	3.72845	2.49379	3.63546	3.04448	3.27199	3.63625	3.95828	3.4646	3.88998	3.9415	3.74636	3.88821	4.32316	4.21797	4.47767	3.81855	3.5162	4.19845	3.27211	4.10907	3.4156	4.0674
3.71231	3.74697	3.19715	3.20014	3.15593	3.63289	3.14593	3.81415	3.1603	3.78901	3.76897	3.14372	4.49604	3.21054	2.80251	4.23183	3.79671	3.9428	3.98072	4.07163	4.59776	3.12207	5.25828	3.68986	2.71927	3.90234	3.52401	2.84793	3.3791	2.86256	3.33161	3.55368	3.79671	3.9428	3.98072	4.07163	3.54347	3.29847	3.87317	3.85717	4.18376	3.80872	3.46493	4.065	2.95762	3.71695	3.7712	4.54864
3.85085	4.02762	3.88606	3.21537	3.88818	3.42578	3.25256	3.85878	3.02428	4.00979	3.58454	2.27747	3.3803	3.82281	2.80038	3.38297	4.13196	3.86683	3.65001	3.84911	4.45277	3.05481	5.08224	4.01451	2.68659	4.07037	3.79656	3.3751	3.66026	3.9085	3.46993	3.63717	4.13196	3.86683	3.65001	3.84911	3.77641	3.42161	3.63736	3.53429	3.68244	3.74063	3.09212	4.09962	3.00757	3.94095	3.55415	3.96609
4.07241	4.20506	3.60955	3.2395	3.39895	3.37468	3.24641	3.64608	2.81677	3.93258	4.10845	2.47578	2.74171	3.807	2.99613	3.9437	3.93022	3.71505	2.85265	3.74238	4.65779	3.16094	5.10465	4.08717	3.47475	4.07143	4.01374	3.2391	3.75165	3.80022	3.33579	3.74438	3.93022	3.71505	2.85265	3.74238	4.33371	3.43751	3.99954	3.8865	3.63587	3.95326	2.45378	3.54285	2.99834	3.97283	3.06619	4.26095
3.72179	3.89311	3.08044	2.88716	3.80355	2.99503	3.44184	3.35462	2.88907	4.33585	3.71047	2.36717	3.01639	3.65982	3.12749	4.0642	3.98977	3.77076	3.02457	3.33397	4.65085	3.41504	4.26371	4.47982	3.55051	3.58018	4.14035	2.64882	3.48846	3.47976	2.68293	3.79053	3.98977	3.77076	3.02457	3.33397	4.15903	3.45412	3.42812	3.37934	3.68919	3.14305	3.1624	4.15189	3.11495	4.263	3.1225	4.05509
3.61687	4.02184	3.92998	2.66984	4.2725	3.3619	3.53329	3.83356	3.74206	4.12543	4.45412	2.71378	3.00795	3.18349	2.74063	3.87889	4.42787	4.5561	3.08437	3.56481	4.11671	2.8513	4.28313	4.33653	3.8539	4.16421	3.66982	2.80878	3.67913	3.35205	3.55943	4.4848	4.42787	4.5561	3.08437	3.56481	4.06243	3.31636	3.60632	3.49413	3.74352	3.1457	3.76971	3.80078	2.95299	4.28291	3.37553	3.96474
4.02837	3.38956	3.30927	2.64266	4.0358	3.46952	4.53196	3.85661	3.54617	3.85915	3.52669	3.35577	3.46107	3.68857	2.55255	3.12573	4.73224	4.40725	3.00768	3.51838	4.80213	3.63332	3.87869	3.73908	3.74156	3.91394	4.55277	2.75126	3.28537	4.01639	2.97983	4.23855	4.73224	4.40725	3.00768	3.51838	4.54711	3.70761	4.12451	3.46706	3.68155	3.70382	3.51205	3.85376	3.92015	3.76027	3.12728	3.43417
3.27376	2.97797	3.12133	2.91643	3.52603	2.82308	3.99311	3.61641	3.39757	4.29385	3.91835	3.32954	2.68688	3.30328	3.24162	3.58835	4.35098	4.32375	4.08727	3.20485	3.69889	3.07123	4.17391	3.37566	3.73014	4.25639	4.04627	3.1009	3.39368	4.22626	3.27306	3.50848	4.35098	4.32375	4.08727	3.20485	3.9039	3.46015	3.89367	3.15464	4.18531	3.90392	3.2698	3.88821	3.32376	3.24675	3.25209	3.77223
3.06024	3.38247	2.96681	1.85597	4.05229	3.08789	4.11595	3.6419	2.62323	4.43122	4.02819	2.98876	3.31662	3.40035	2.77874	3.56291	4.42997	4.20568	4.20887	3.67541	3.80717	3.6638	4.24839	3.73445	3.87786	4.56992	3.30457	2.88419	3.84712	3.7422	3.07984	4.13366	4.42997	4.20568	4.20887	3.67541	4.51051	2.86613	3.41562	3.69418	3.28493	3.77385	2.83411	3.58782	2.82371	3.15775	3.36404	3.28588
3.24061	3.79584	3.12615	2.43355	4.77164	3.2325	4.2009	3.55027	2.88276	3.97757	4.28825	3.38352	3.23862	3.14521	3.15945	3.92158	3.55602	4.15219	3.88632	2.40159	4.01722	3.14171	3.67441	4.08049	3.7344	4.02766	3.96278	2.34697	4.27904	3.9667	3.49078	3.91104	3.55602	4.15219	3.88632	2.40159	3.756	3.62316	3.41948	3.597	3.25154	3.7702	2.66639	3.63758	2.96214	2.62493	2.83422	3.5382
3.05409	4.19389	2.90794	2.46171	3.34577	2.90918	4.43338	3.66007	3.11716	3.50844	3.70856	3.97453	3.50921	3.65349	3.39998	3.51326	3.29965	3.99627	3.97368	3.05495	3.47412	3.43706	3.54665	3.75364	3.49848	4.52092	3.58787	2.45841	4.13726	3.84179	2.63503	3.54161	3.29965	3.99627	3.97368	3.05495	3.71308	4.10734	3.06079	3.55765	3.5058	3.79781	3.44738	3.5884	3.93947	3.03046	2.77284	3.01206
3.345	4.00428	3.46552	2.45308	3.42815	3.02208	4.36261	3.94499	2.62113	3.97491	3.40862	3.46012	3.43709	3.82523	2.52917	3.19449	3.43438	4.08167	3.45961	2.82746	3.61334	3.67611	4.22961	4.09411	3.4832	3.65299	3.62672	2.65445	4.63635	4.0024	2.65204	3.47429	3.43438	4.08167	3.45961	2.82746	3.65903	3.81671	3.816	3.58073	3.02405	3.61168	3.0623	4.19475	3.294	3.3052	3.13452	3.23471
3.38724	4.04179	3.3956	2.52315	3.01072	3.40835	5.25571	3.9433	2.92154	3.53159	3.87445	3.59497	2.95076	4.20702	2.77344	3.74502	4.40398	4.02146	3.62227	2.0604	3.66174	2.83698	3.90474	3.81263	3.28102	4.14882	3.12671	2.44698	4.14181	3.75408	2.70275	3.68959	4.40398	4.02146	3.62227	2.0604	3.67141	4.27961	3.77057	3.43999	2.85727	3.29188	3.15066	4.25566	3.3783	3.42605	3.14907	3.22512
3.11233	3.59398	3.21587	2.22196	3.49045	3.37884	4.21323	3.90816	3.42557	3.75199	3.96554	3.3427	3.02291	3.47421	2.25781	3.32269	4.25448	4.00617	3.57244	2.67965	4.67502	3.55222	4.42246	3.71828	3.56468	3.45142	3.60099	2.72768	4.35964	2.94665	2.6402	3.99785	4.25448	4.00617	3.57244	2.67965	4.36039	4.04181	3.44889	3.43642	2.50596	3.96749	3.56499	3.38214	3.55749	3.3314	3.48399	3.4491
3.75152	3.4819	3.647	2.40636	3.62978	2.99513	4.38781	3.90659	3.52673	3.87231	3.88729	3.20265	3.53898	4.2766	2.67623	3.49923	4.00519	4.09041	3.19147	2.14644	4.27158	3.0242	3.9839	3.77566	3.38676	3.50372	3.66124	2.81665	4.12233	2.87011	2.49099	4.02998	4.00519	4.09041	3.19147	2.14644	4.21936	4.41741	3.43803	3.15526	3.13384	4.03087	3.28085	3.57356	3.74067	3.19775	3.00471	3.47747
3.24283	4.04216	3.67593	3.08492	4.2054	3.01671	4.06722	3.63347	2.8502	3.23257	3.77134	2.41106	3.61591	4.10048	2.96343	3.57715	4.20222	3.98007	3.82982	2.69257	4.68037	3.64753	4.19136	4.36313	3.60955	4.18135	3.95734	3.04311	3.76282	3.39239	2.9416	3.43136	4.20222	3.98007	3.82982	2.69257	4.41841	4.50583	3.32977	3.0869	4.12397	3.3611	3.37572	3.5297	3.12545	3.23792	3.59076	2.85194
3.86439	3.70936	4.0261	3.3793	4.15655	3.28811	3.61254	4.36181	2.4725	3.28665	3.81721	2.72831	2.78468	3.99147	2.27779	3.69247	4.13064	3.73726	3.26765	2.63226	4.27103	3.81315	3.39242	3.76545	3.24709	3.95157	3.92035	2.46041	3.71547	2.89256	3.10972	3.71152	4.13064	3.73726	3.26765	2.63226	4.2943	3.91566	2.98268	3.21538	2.76451	3.15822	2.78524	3.73656	3.36813	3.19655	3.27201	2.70494
4.17629	3.78632	3.98568	3.27993	4.14168	3.33216	3.59824	3.70904	2.62175	3.76936	3.62906	2.63545	3.18169	4.16493	2.3937	3.89943	3.47712	3.59053	3.41854	2.4538	4.39406	3.33778	3.93727	3.33654	3.29192	4.07269	4.06526	2.55035	4.06883	2.78825	2.48926	3.25413	3.47712	3.59053	3.41854	2.4538	4.85993	4.34525	3.57996	3.2738	2.93086	3.26134	3.88296	3.97381	3.42929	3.24815	3.44801	3.25836
3.99511	3.52751	3.3491	3.34854	3.74885	2.86537	3.38939	3.69141	2.73471	3.62312	3.53586	2.75188	3.86944	4.02784	3.26732	3.01511	3.67323	3.63558	3.41515	2.82464	4.68342	3.44307	3.20815	3.35836	3.19057	3.91013	4.21917	2.7346	3.75777	2.27219	2.14777	3.13161	3.67323	3.63558	3.41515	2.82464	4.09183	3.74122	3.20573	3.4978	2.98408	3.23191	3.66324	3.70074	3.68789	3.01547	3.46659	3.02978
3.45747	3.57973	3.80587	3.01885	3.54101	2.96158	3.80856	4.22751	3.16357	3.1526	3.54608	3.08295	3.91601	3.97115	3.20297	3.89709	3.94316	3.89377	2.78079	3.22269	4.47135	3.46459	3.62413	3.74896	3.39859	3.6328	4.0909	2.57419	3.54086	2.5475	3.06842	3.4242	3.94316	3.89377	2.78079	3.22269	4.25182	4.35398	3.78856	3.287	3.1968	3.24425	3.62388	3.99939	4.04038	3.26306	2.47854	2.93105
4.01703	3.3752	3.89032	2.73637	3.4625	3.12162	4.24426	3.80157	3.37178	4.38798	3.39181	3.43122	3.61448	3.75627	3.52247	3.47593	4.11832	3.83915	3.43058	3.57787	4.23821	3.6121	3.43155	3.42493	3.84049	3.66937	3.81175	3.2214	3.60935	2.77455	3.00056	2.76943	4.11832	3.83915	3.43058	3.57787	4.15871	3.66709	3.26191	3.88964	3.8369	3.42972	3.37196	4.07659	3.41928	3.2218	2.47915	1.83654
3.66881	3.46817	4.07251	2.54302	3.75643	3.50764	3.59581	4.26988	2.87459	3.80576	3.69801	3.87167	3.11698	4.40882	3.50814	3.83659	4.60242	4.36074	3.71714	3.07681	4.29485	3.38926	3.73251	3.3441	2.81166	4.3813	3.85315	3.99958	3.65434	3.01029	3.27597	2.95734	4.60242	4.36074	3.71714	3.07681	3.56853	3.70956	3.38017	3.62147	3.26771	3.3956	2.584	3.92631	3.50524	3.43171	2.70191	2.90708
3.74228	2.88934	3.69835	2.68632	3.23896	3.36457	3.54215	4.31111	3.12582	4.26811	3.33103	3.61982	3.3132	4.48839	3.19714	3.91345	4.34155	3.98719	3.59917	3.87535	4.71606	3.57589	3.53563	3.13296	2.87591	4.28301	3.88793	3.20205	3.40443	3.21305	3.03722	3.32127	4.34155	3.98719	3.59917	3.87535	4.09112	3.95839	3.02905	3.98569	3.48937	3.27788	3.70515	3.70131	3.77972	3.56034	3.25971	2.78323
4.046	2.66581	3.45359	2.18582	3.59712	2.81536	4.15444	4.11092	3.03614	3.90891	3.67204	3.44492	3.29696	3.98361	3.21897	3.78448	4.16872	3.86784	3.53368	3.67071	3.90291	3.4451	4.48535	4.10457	3.35914	3.43152	3.76234	2.9692	3.452	3.43388	2.9214	3.34938	4.16872	3.86784	3.53368	3.67071	4.083	3.85434	3.23709	3.54864	3.46572	3.78385	3.56675	3.87731	3.66017	3.86503	2.94507	2.71764
3.01498	3.14051	3.3929	1.99535	3.83628	3.11933	4.12736	4.64116	2.51311	3.70608	3.76583	3.38426	3.183	3.62699	3.44226	3.48117	5.09703	3.29008	2.67979	3.04605	4.63058	4.01157	4.2817	3.69594	3.09368	3.42865	4.02198	3.25423	3.52826	3.2596	2.04582	3.72835	5.09703	3.29008	2.67979	3.04605	3.72434	3.72038	3.57739	3.52965	4.06779	3.98205	3.81215	3.46261	3.95015	3.67823	3.63511	2.32602
3.52553	3.44633	3.65938	2.29463	3.54606	2.84513	4.0225	4.53377	3.24547	3.71892	3.70539	3.15707	3.38961	3.35328	3.45563	3.80593	4.16554	3.25136	2.12806	3.23785	4.07965	3.74398	4.67506	3.66754	3.2091	3.57562	4.30448	2.80946	4.41101	4.00866	2.54495	3.56006	4.16554	3.25136	2.12806	3.23785	3.78767	3.39902	3.25393	3.8739	3.8989	2.81144	3.90449	3.34742	3.45601	4.19919	3.24549	3.63316
3.39568	3.5907	3.59636	2.27442	3.71445	2.65804	4.24595	4.63527	2.86828	3.25466	3.67094	3.07125	3.12482	4.09418	4.08989	3.19399	3.79105	3.79754	2.82075	3.88272	4.4341	3.84826	3.90295	3.66571	3.80304	3.84987	3.75124	3.05315	4.33003	3.59084	2.70334	3.35498	3.79105	3.79754	2.82075	3.88272	4.0283	3.56123	3.57905	3.48696	3.68854	2.63051	4.00844	3.47885	3.25515	3.41291	3.32695	3.19765
3.45145	3.88108	3.11301	2.51722	3.45118	3.36401	4.11656	4.44251	2.87421	3.57815	3.72103	3.46762	3.34654	3.65266	4.06707	3.68873																					4.91364	4.02929	3.59201	3.7763	3.81636	2.64635	3.3405	3.90021	3.6676	3.69762	3.11511	3.42085
3.19179	3.67707	3.61679	2.58571	4.12715	3.25046	3.23158	4.34351	3.18807	3.89435	3.23461	3.00858	3.5021	3.58962	4.11043	3.12886																					4.42542	3.35904	3.89389	3.26024	3.14848	3.33412	3.6599	4.04436	3.47588	3.19614	3.09059	2.7956
3.57742	3.4117	3.30916	2.92957	3.74386	2.94621	2.54646	4.56361	3.20189	3.27733	3.69466	3.4053	3.30067	3.40677	4.01931	2.90509																					3.95974	3.0103	3.6031	3.67059	3.2591	2.9575	3.62341	3.37714	3.87294	3.21451	3.95648	2.59211
3.25948	3.14758	3.72606	2.60401	3.89901	3.10345	3.20598	4.01117	2.98448	3.01358	3.7322	2.76367	3.24613	4.05432	3.62076	2.86575																					4.45264	2.96296	3.52922	3.36519	3.90229	3.25672	3.25121	3.66653	3.56892	3.21038	3.25929	2.79076
2.83647	3.34178	3.3175	3.9369	4.10564	3.34534	3.82902	3.72194	2.88461	4.04245	3.47108	2.40742	3.41985	3.88097	3.48073	3.36186																					4.50419	3.47137	3.47341	3.37881	3.87829	3.32715	4.09512	4.16587	3.32376	3.79171	3.50369	2.5012
2.61762	3.67685	3.51735	3.35963	4.10303	3.18267	4.10484	4.09197	2.79738	3.9597	3.86309	2.54808	3.54199	3.90574	3.49238	3.24294																					3.99455	3.3133	3.54062	3.38839	4.05876	2.825	3.03391	3.80093	3.91173	3.9891	3.89716	2.74484
2.86126	3.38467	3.96014	2.79591	4.94738	3.06299	3.74316	3.88515	3.40698	3.96763	3.36607	2.91925	3.42241	3.88466	3.14091	3.07133																					4.169	3.14938	3.44816	3.34249	2.95953	2.8841	3.00337	4.00148	3.49975	3.28109	3.64413	2.24994
2.92489	3.86865	3.87794	3.21897	3.86712	3.11604	3.0341	3.36419	3.5103	4.41091	3.61163	2.80806	3.18207	3.58208	3.25641	3.27575																					4.28553	3.01269	3.51311	2.98138	3.41063	3.02256	2.88414	3.8119	3.71097	2.79198	3.63006	2.98649
3.49353	4.42143	3.54471	3.2213	2.82034	2.98856	3.90725	3.28561	3.35275	3.68312	3.4258	2.96933	2.89382	3.09814	3.36331	3.45295																					4.26032	4.03206	3.7549	3.35472	3.73235	4.18215	3.1642	3.96766	3.92683	3.26164	2.87919	2.64953
3.1361	4.12101	3.84551	3.50006	3.13696	3.28134	3.30146	3.74044	2.45763	4.56943	3.88073	2.97181	3.22928	3.56128	3.58222	3.28359																					3.87944	3.9622	3.59018	2.71192	3.63828	3.56468	3.40744	3.36407	3.71491	3.03386	3.41581	2.24496
3.1679	4.21093	3.83794	3.48988	3.26356	3.31018	3.43878	3.77652	3.24977	4.38138	3.7923	3.52723	2.96916	4.05907	3.82005	3.81562																					4.2382	4.24416	4.16806	2.58864	3.85617	3.26088	3.75133	3.42764	3.24786	3.24904	3.5113	2.98997
3.06299	4.1868	4.21739	3.88874	3.24754	3.3491	3.43893	3.70424	3.09909	4.13017	3.70464	3.33329	2.67517	3.88124	3.99358	3.36497																					3.32317	4.35788	3.6794	2.75074	3.95591	3.00156	3.45478	3.2481	3.20478	2.72995	3.43034	2.94942
3.64056	3.53133	4.27435	3.84813	2.99251	2.72589	3.32262	3.31245	2.94074	4.81117	3.78062	3.06098	2.66087	3.52185	3.87355	3.53816																					3.84886	4.204	3.4795	3.115	3.91237	2.95861	3.20289	3.24879	3.4953	3.24249	3.51695	3.12456
2.91217	3.5794	4.1815	3.43376	3.49225	3.17635	3.43064	3.63766	3.46068	4.17266	3.00349	3.42476	3.4127	3.61586	3.67718	3.61329																					3.76498	4.24625	3.91163	3.44951	4.24621	2.98261	3.17434	3.4147	3.15584	3.2867	2.95921	3.02705
3.05352	3.25594	3.53997	3.07879	3.79705	2.54114	2.98721	3.86428	4.00709	3.72794	3.49765	3.78142	2.79392	3.66054	3.27067	3.62178																					3.27029	3.69106	3.66437	3.76273	3.72873	2.95952	3.02704	3.19886	3.65748	2.67798	3.21818	2.96291
3.732	3.33122	3.99713	3.211	4.05205	2.95863	3.91001	3.78532	2.90769	4.27075	3.72265	2.58407	3.05884	3.78942	2.92349	3.93058																					3.52006	3.77772	3.7002	3.47125	4.35238	2.68047	3.90466	3.52179	3.92405	3.77186	3.53774	3.75806
3.54733	3.16329	3.93341	2.84607	3.56824	2.97839	3.41571	4.00732	3.30481	3.9064	4.16112	2.19786	3.01725	3.67683	3.33857	3.74778																					3.30765	4.17856	4.15786	3.61391	4.06174	2.59902	4.12157	3.57455	3.78985	3.42352	3.42999	3.03511
3.50926	3.45616	3.58407	2.85478	4.49495	2.99317	4.01974	4.0655	2.91482	3.70756	3.71071	2.96097	3.43437	2.96768	3.05753	4.02004																					3.56428	4.13247	3.9731	2.9641	3.97029	2.4004	3.55117	3.49848	3.6303	3.07169	4.36525	3.02258
3.52786	3.69272	3.645	3.40174	3.20143	3.32139	3.79373	3.7027	3.83033	4.30518	2.97008	3.44718	3.2027	2.85026	2.59482	4.30084																					3.32338	4.37094	3.75116	2.89636	4.07077	2.59456	3.34059	2.8499	3.66099	3.42984	3.40698	3.53997
3.24707	3.64768	3.75534	3.38949	3.61223	3.73116	4.18238	3.88164	3.68992	3.61526	2.51593	3.4421	3.09036	3.1919	2.9177	3.88501																					3.40239	3.80699	4.2918	2.75662	3.71637	2.49457	3.53764	2.99395	3.57878	3.17714	3.25209	2.92769
3.31947	3.41941	3.77559	3.23887	3.6261	3.33976	4.06826	4.45849	4.00635	3.47468	2.9812	3.4989	3.24561	4.30484	3.15378	4.13614																					3.68196	3.87182	4.03107	3.15481	3.47607	2.79222	3.77852	3.15969	3.38409	3.08115	3.95301	3.27852
3.4577	3.53259	3.95744	3.46249	4.08932	2.97457	3.44562	4.45971	3.67567	3.77411	2.76986	3.95918	3.17189	3.05231	2.95956	4.99285																					3.02338	4.08853	4.04722	2.93292	3.96107	2.52776	3.78491	3.01744	3.84407	3.69096	3.53706	3.27634
3.36937	3.38004	3.57092	2.98845	3.51783	3.05942	4.07559	4.42914	4.263	3.79763	3.33669	3.19652	3.794	2.69494	3.67852	3.79808																					3.84524	3.80953	3.84557	2.76655	3.73719	2.62966	3.30986	3.28424	3.83447	3.87167	3.61759	3.23234
3.66373	3.66442	3.71448	2.91216	3.4835	3.14019	4.08562	4.29842	3.9508	4.07773	3.12818	3.5914	3.78352	3.11227	3.31108	3.98687																					3.56313	3.98869	4.13027	3.17317	3.74228	2.36502	3.29398	3.08822	3.70566	3.30409	3.17316	3.7145
3.77227	3.7103	3.83682	3.80815	3.27726	2.2275	3.48559	3.49822	3.68925	4.0568	3.20346	2.90314	3.85634	3.51583	3.50317	4.37808																					3.59128	4.28552	4.16788	3.28597	3.46086	2.49079	3.2699	3.1655	3.84867	3.38016	3.41671	3.18626
3.52527	3.41147	3.99434	3.50457	3.97714	3.043	4.5353	3.25067	3.7582	3.98713	2.31182	3.28091	3.26479	3.92161	2.85389	4.1536																					3.21813	4.20722	4.17863	2.90536	3.91649	2.21742	3.43071	4.00442	4.10735	2.96115	3.64775	3.27054
3.31525	3.34167	3.83223	4.13807	3.93936	1.9966	3.94902	3.1644	3.7266	3.29928	2.73195	3.2327	3.48065	3.61992	2.78164	3.48227																					2.7557	4.25849	4.00249	2.78782	3.54648	2.01549	2.84185	3.4482	4.17326	2.86749	3.3975	3.45453
3.42838	2.81117	3.60751	3.31469	3.49585	2.37141	3.81975	2.72123	3.25512	3.55791	3.1931	3.42652	3.60574	3.94739	2.8064	4.11706																					2.80943	4.16674	4.12917	3.13526	3.56481	2.30295	3.56916	3.42793	3.92651	3.18681	3.07769	3.47133
3.74473	3.31772	3.76817	3.38597	3.60964	2.59273	3.7748	3.29495	3.3802	3.44752	2.46236	3.23943	3.60107	3.09856	3.11988	3.81096																					3.17946	3.46609	4.12068	3.4584	3.38528	1.99229	3.03292	4.1216	4.04106	2.99036	4.07792	3.31875
3.43155	3.66734	3.57675	3.67197	4.26877	3.10059	3.10078	3.13209	3.40845	4.41352	2.36508	3.13386	3.00504	3.58604	3.78869	4.13181																					3.24299	3.98557	3.94836	3.67435	3.65328	2.25779	3.24516	3.77466	3.36406	2.88255	3.52959	3.39994
3.41279	3.95966	4.1996	3.52551	4.2758	2.1917	3.76381	3.40036	3.55832	3.82691	3.20498	3.13551	3.6885	3.72168	3.64784	3.49094																					3.57407	4.78774	3.58017	4.04347	3.15005	2.04058	3.75568	3.67512	4.21825	3.38064	3.75564	3.74364
3.72973	2.89239	3.86216	3.01965	3.81655	2.60507	4.0659	3.16546	3.46672	3.35545	2.96199	3.06375	3.17646	3.21849	3.31912	4.20924																					3.00241	3.73603	3.9327	3.75179	3.10284	2.69399	2.56235	3.43203	3.84909	3.53812	3.5282	3.13556
3.40788	2.94698	3.7786	3.54144	3.74013	2.74384	3.98103	3.70254	3.54558	3.2777	3.25818	3.15211	2.77678	3.15125	3.03714	4.41643																					3.42424	4.00374	3.10122	3.67487	3.5456	2.35269	2.39749	3.53387	3.8684	3.33593	3.00745	3.29537
3.42043	2.96863	4.34944	2.90293	3.82883	3.30728	3.44557	4.16997	3.36877	4.06901	3.04825	3.26224	3.2517	3.50428	3.84845	5.01839																					3.81138	4.2667	4.21836	3.83682	3.32062	2.44042	2.67067	3.58461	3.60047	2.94427	3.9104	3.7519
3.42282	2.64249	4.04833	3.44805	3.65894	3.29807	3.83164	3.76684	3.06769	3.79068	3.24542	3.28887	2.95228	3.34424	3.30555	3.71321																					3.31616	3.705	4.09878	3.3724	3.5808	2.50909	3.08384	3.698	3.84168	3.2549	3.64133	3.59985
3.30129	2.15112	3.73071	3.05034	4.08569	3.68996	3.83571	3.53491	3.44611	3.93624	3.30224	3.60492	3.25936	3.54853	3.0675	4.02395																					3.50614	3.94623	3.45049	3.69552	3.1584	2.81794	2.90526	3.05317	3.67931	3.09642	3.79358	3.46117
3.21598	2.70254	4.6621	3.24025	3.70436	3.03007	3.53969	3.87007	3.63322	3.77404	3.57438	3.25591	2.731	3.92358	3.34719	3.50195																					3.52589	4.17234	3.99987	3.20192	3.7614	2.19163	3.43479	3.17383	3.50428	3.14579	3.98825	4.12162
3.36512	2.16439	3.92342	2.88168	4.58201	3.18541	3.46815	3.97354	3.61321	3.56768	3.13451	3.41783	3.16502	3.64051	3.87686	3.80793																					3.66092	3.87131	3.64774	3.2565	3.84658	2.42873	3.14986	2.89703	3.85512	2.55728	4.03679	4.08702
3.56612	2.15433	4.08944	3.37209	3.76182	3.84134	3.52137	3.50346	3.38336	3.35419	3.19818	2.71964	3.12314	3.85719	4.11759	3.46412																					3.57752	3.9438	3.72425	3.49109	3.81291	2.69977	3.77712	3.04844	3.72355	3.06355	4.25041	4.39094
2.94064	2.98038	3.36219	3.34961	3.83548	3.30352	2.8167	4.10529	3.61791	3.59719	3.09521	2.99921	3.18571	3.33251	4.16287	3.8756																					3.50652	3.6251	4.06677	3.9772	3.97523	2.86011	4.22785	2.90271	3.78567	2.59672	3.99097	3.81033
2.89386	2.89905	3.16295	2.97131	4.00304	2.96687	3.06404	4.27803	3.74309	3.23508	2.9859	3.20335	2.66132	3.7036	3.09283	3.34674																					4.13871	3.75291	4.51601	3.58668	4.04836	2.67169	3.85907	2.99882	3.65734	2.59101	3.87117	4.06151
2.81854	2.33939	3.9309	2.44988	4.18738	2.98603	2.85413	4.09479	3.68055	3.98563	3.62802	2.76422	2.96571	3.76168	3.45825	3.59515																					3.6854	4.15573	4.37412	2.9472	3.80853	2.57804	3.84855	3.76946	3.62409	2.98556	4.01784	3.73902
3.35013	2.83495	3.36931	2.18999	4.06956	3.08127	3.41934	3.92867	3.07133	3.15447	3.18297	2.95402	2.71977	3.5012	2.70395	3.51938																					3.44542	4.50473	3.97435	3.598	3.93187	2.44554	3.84516	3.12665	3.14152	2.99469	3.99651	3.59107
3.13944	2.41672	3.42514	2.23615	3.82236	3.29058	3.10149	4.08419	3.64428	3.55373	3.96928	3.25138	2.69215	2.8304	2.96689	4.05521																					3.63168	4.03182	3.78124	3.11897	3.47834	2.84135	3.88535	3.28961	3.28728	3.07338	3.52954	3.69156
3.49365	2.57345	3.27301	2.83596	3.51622	3.06426	3.01434	4.76843	3.27587	3.57904	3.90781	3.22227	2.8411	3.27785	3.06608	3.93875																					3.26453	4.47956	3.92056	3.26024	3.18042	3.23806	3.82771	3.33599	2.83269	2.51217	3.70148	3.87451
3.26991	2.56424	4.09351	2.63039	3.79972	2.47636	3.15222	3.99269	3.44559	3.88141	3.61056	2.95171	3.42704	3.01039	3.45064	2.85576																					3.33127	4.16822	3.51476	2.86059	3.18234	2.66367	4.11096	3.26722	2.85253	3.04344	4.13094	4.2321
3.03929	2.77059	3.72191	2.99665	3.64333	3.15597	3.20054	3.90666	3.88241	3.69711	3.64897	3.04613	2.40868	3.21137	3.62776	3.20822																					3.3187	3.80688	3.74636	3.13942	3.13282	2.78401	3.89439	3.23459	3.07292	3.72119	4.07288	3.52769
2.89463	2.93811	3.5646	2.24069	3.58949	2.91826	3.2719	4.68869	3.55563	3.53509	4.11255	3.03822	2.36832	2.67495	3.2304	2.77747																					3.38478	3.79978	3.91785	3.33811	3.59345	2.72796	3.69502	3.61774	3.03147	3.70081	4.16527	3.44669
3.07797	3.03929	3.56406	3.01858	3.61322	2.88131	3.66744	3.82661	3.02369	3.44799	4.1089	3.27225	2.37376	2.74677	3.16923	3.40418																					3.34728	4.27358	4.01766	3.25656	3.10983	2.37988	4.07607	2.82734	3.0301	3.92326	4.19973	2.84687
3.25785	2.7217	3.5978	2.32843	4.00439	2.92262	3.50238	4.00281	3.15345	4.40295	3.47621	3.27461	2.71658	3.10169	3.30801	3.0191																					3.78717	4.63645	4.77136	3.07111	3.29073	2.32867	3.4669	3.11776	2.63904	4.19021	2.86521	2.70773
3.50158	2.91386	3.52723	2.22405	3.76259	2.79408	3.36171	4.24098	3.63099	3.75655	4.0794	3.51474	2.37842	3.3468	3.33748	3.88673																					3.00462	4.57457	3.855	3.87696	2.95997	2.8004	3.54005	3.19937	2.77908	4.54355	3.58032	2.64305
3.24754	2.99902	3.26904	2.80956	3.67822	2.99716	3.03015	4.18745	3.66483	3.0842	3.86625	3.71876	2.20763	2.92807	3.23747	2.94835																					2.95338	4.38597	3.99844	3.42305	2.42067	2.70916	3.1438	3.07708	2.72137	4.11351	3.63007	2.91267
3.77266	2.94122	3.10359	2.93874	4.00997	2.57208	2.91805	4.22952	3.61402	3.76262	3.29258	3.72792	2.85634	3.18055	3.0124	2.73624																					3.18848	3.60438	4.18834	3.46635	3.30828	3.03646	3.36704	2.76609	2.90574	3.49953	3.64236	3.2508
3.33035	2.80235	3.5655	2.83446	3.78204	2.57717	2.74633	4.45919	2.9545	4.33516	3.8392	3.882	2.88892	2.98816	3.70021	3.16695																					2.52855	3.90378	3.33131	2.45822	3.01006	3.30212	3.60749	3.41519	2.89263	3.86224	3.71254	3.22699
3.6659	2.93458	3.53307	2.23115	4.09713	2.61693	2.72194	5.12472	3.16713	3.73273	3.77931	3.54101	3.0169	3.16225	4.07407	3.32847																					2.74723	3.63905	3.73904	3.16469	2.8466	2.96042	4.05089	3.64779	2.86454	3.63307	4.57281	3.27751
3.60679	2.916	3.84008	2.70221	3.83505	3.07943	3.39299	4.34367	3.78627	4.53175	4.17909	3.47307	3.09435	3.34322	4.1848	3.0505																					2.75997	4.12414	3.9552	3.29246	2.94704	3.01747	4.12522	3.25757	3.40648	3.81826	4.0921	3.26612
3.7096	2.92476	4.18327	3.30075	3.88842	2.86347	3.37163	4.27143	3.97067	3.50765	3.89542	3.19025	2.73223	3.89442	3.56598	2.77522																					3.78755	4.30542	4.3223	3.1245	3.16734	3.31343	4.27834	2.93263	3.35831	3.82405	3.60778	3.40502
3.10902	2.13898	3.66291	2.78108	3.59903	2.48024	3.1013	4.40818	3.57014	2.79482	3.71651	3.6234	2.9775	3.8566	3.63567	2.74866																					3.43935	4.03702	3.8966	3.12134	3.47912	3.15455	3.72792	3.28709	3.19157	4.37148	3.74405	3.601
2.87931	2.67799	3.82424	2.34146	3.67347	2.17599	3.60472	3.88142	3.26522	3.51193	4.2036	3.85406	2.99842	3.76204	3.47	2.70729																					3.38049	4.48373	3.73366	3.09067	3.39903	3.28611	4.0874	3.1747	3.56455	3.20241	4.1508	3.24311
3.01433	3.1952	3.82272	2.9008	3.37255	1.90663	3.71742	4.50111	3.35022	3.91994	3.3855	3.8686	3.49358	3.48721	3.64902	2.44293																					2.90838	4.28777	3.82346	3.31303	3.55975	3.38245	4.31813	3.4547	3.23368	3.02149	3.41152	3.39878
3.3639	2.837	3.43203	3.1236	3.57756	2.14014	3.78853	4.66354	3.78092	3.9983	3.5797	3.50118	3.20542	3.70018	3.20012	2.36262																					2.8478	3.70172	4.15091	2.80585	3.68895	3.49663	4.10248	3.09131	3.20772	3.40812	3.8134	2.92494
3.24774	3.06645	3.52822	2.78951	3.60653	2.82515	4.1514	4.07269	3.98712	3.81022	4.0878	3.44157	2.40305	4.02105	3.8925	2.23606																					3.26583	3.65084	4.05229	2.87794	3.9224	3.61637	3.4655	2.96522	3.68782	3.17915	3.2737	3.51555
3.7208	2.74669	3.74193	2.55959	3.77925	3.34109	4.46341	3.88441	3.94851	3.05089	3.84253	2.8414	2.76818	3.91174	3.51926	2.37259																					4.02697	3.79327	4.00844	2.26755	3.48553	3.45688	3.34431	3.86649	4.2379	3.42772	3.65117	3.85273
3.3305	2.66968	3.45219	3.06615	3.7952	3.19046	3.86696	4.64634	4.1732	3.64881	3.54007	2.77612	2.58044	3.83462	3.31691	2.88763																					3.57124	3.73405	4.13805	2.59979	3.79163	3.86552	3.90357	3.19354	3.6845	3.43595	3.67388	3.594
3.36398	2.7304	3.62619	3.21573	3.78701	3.27748	3.67109	4.75954	3.86633	4.04708	3.24248	3.04167	2.40785	4.20691	3.57745	2.90952																					3.00225	4.35244	3.65309	2.88822	3.22918	3.25141	3.6368	3.77178	3.42654	3.56096	3.69454	3.02228
3.30688	2.55837	3.67325	3.06978	3.32935	3.46329	3.48735	3.79746	3.83873	3.2368	3.30175	2.97552	2.75176	3.74709	3.61072	3.34291																					3.234	3.98666	3.41267	3.00634	3.06764	3.68587	4.16333	3.66647	3.87592	3.47033	3.97948	3.0337
2.86776	3.13141	3.41987	3.548	3.11071	3.38221	3.69679	4.00783	3.91363	3.36601	3.20077	2.399	2.78825	4.10525	3.68225	3.73857																					3.07267	3.99343	2.773	2.94634	3.26895	3.8103	3.49397	3.52478	3.58731	2.88475	3.79317	2.81095
2.96575	3.06407	3.51223	2.85471	3.68149	3.1896	3.67656	4.06771	3.59704	3.58584	4.10488	2.89093	3.55215	3.92851	3.3871	3.43666																					3.03131	4.52359	3.25469	2.879	3.20363	3.16864	3.33396	3.56975	4.04311	2.95877	3.61975	2.96823
2.9996	2.99769	3.23154	2.76351	3.96281	3.43453	3.97797	3.88661	3.84702	3.83472	3.3144	2.80613	3.34114	4.39322	3.67753	3.63422																					3.89694	4.14666	3.14615	2.7072	3.25072	2.90553	3.2591	3.57304	3.97239	2.96518	3.97663	3.19607
3.27882	2.60249	3.79178	3.22092	3.34551	3.64472	4.06728	4.03375	4.55924	3.04474	2.96529	3.49325	3.11181	3.99325	3.29311	3.89981																					3.3053	4.28372	3.16885	3.01265	3.79082	2.85828	3.40332	3.45995	3.92783	3.56796	3.78136	3.22241
3.05679	3.7348	3.37863	3.44996	3.51642	3.61564	4.56685	4.88409	4.24971	3.67092	3.1037	2.83621	2.84798	3.70138	3.17674	3.71026																					3.33524	3.84978	3.87703	2.9514	3.56838	2.76576	3.32812	3.23758	3.41339	2.77788	3.66181	3.18284
3.0079	2.95278	3.38148	3.38132	3.32284	3.48548	3.7048	4.84555	4.57201	3.69548	3.77242	2.80349	2.83633	3.54577	3.53922	3.66448																					3.06162	3.58145	3.80746	2.93874	3.54861	2.42063	3.52661	4.18923	3.18465	2.68436	4.12539	2.7427
3.20033	3.53965	3.65618	3.17902	3.69509	4.02176	4.27604	4.9249	4.20488	3.44401	3.78226	2.96018	3.31498	4.11322	3.72332	4.15367																					3.14998	3.71836	3.04078	2.92836	3.42263	3.08834	2.8844	3.56042	3.18173	3.07005	4.21815	2.65962
3.18101	3.40198	3.73847	3.26954	3.02811	3.64873	4.52865	5.06769	3.9638	3.5254	3.75825	2.99913	3.0222	3.45129	3.06915	4.27835																					3.02237	3.51498	3.36438	2.31874	3.38554	2.61513	3.33555	3.65341	3.73624	2.86079	3.56957	3.19431
3.32979	3.29466	3.99886	2.80609	3.22964	3.67575	4.08266	4.53668	3.43142	3.56651	3.49591	2.89417	3.33071	3.46382	3.46148	4.24568																					3.54628	3.259	3.61691	2.29124	3.27381	2.91376	2.65228	3.43664	3.52492	3.42725	4.14445	3.42365
3.06063	2.46053	3.94213	2.75265	3.5914	3.69533	4.31129	4.31626	3.79634	2.97078	3.57798	2.85595	2.69349	3.3406	2.60479	3.15301																					3.12937	2.97547	3.63856	2.46582	3.42886	3.08286	3.57893	3.78828	3.68178	2.93178	3.76224	2.9045
3.25753	2.85488	3.63068	2.70381	3.58851	3.81392	4.02011	4.69346	4.31035	3.51001	3.69758	2.84443	3.20672	3.07883	2.54339	3.13293																					3.10131	2.41411	4.10768	2.45858	2.81134	2.04566	4.21986	3.83201	3.94922	2.95407	2.72576	3.47784
3.36044	2.99441	3.86005	3.21028	3.44611	4.13088	3.99869	4.43707	4.21245	3.47799	3.43165	3.4466	2.74149	3.57271	2.67604	3.10019																					3.37599	2.72152	2.92813	2.31958	3.12861	2.2218	3.91636	4.06838	4.05327	2.96653	3.5204	3.30415
3.47102	2.41292	3.46502	2.60657	3.14853	3.61653	3.78299	4.58762	3.77013	3.4922	4.12222	3.65234	2.95756	3.60614	2.92909	2.91057																					3.09923	3.07185	3.55576	2.61885	3.33296	2.61848	4.00502	3.7144	4.26571	3.87945	2.95143	3.72897
3.01519	2.8077	3.42202	3.15703	3.20982	3.52313	4.07154	4.73172	3.92996	3.25389	3.83449	3.36286	2.37528	4.16777	2.71253	3.33342																					3.38677	3.11116	3.46063	2.5867	3.49541	2.09462	3.78238	3.98967	4.11165	3.32032	3.05408	3.59236
3.68878	2.68597	3.72245	2.71343	2.71423	4.0878	4.15647	4.06444	3.91391	3.40033	4.15141	3.58202	2.5762	3.1095	2.41705	2.94564																					3.71857	3.60246	3.30584	3.43334	3.19306	2.29029	3.59897	4.1594	3.56978	4.15011	3.62175	3.00524
3.7562	2.88837	3.18785	3.20814	3.13658	3.3064	3.65901	4.92457	3.58157	3.79571	3.87873	2.84594	3.40679	3.29063	2.83943	3.93413																					3.9749	3.69001	2.81575	3.39647	3.66687	2.0205	4.17661	3.75955	4.06689	3.37081	3.63739	3.54763
3.20107	2.2578	2.9318	2.47377	3.49422	3.13437	3.01596	4.66552	3.06432	4.37048	3.36432	3.0167	3.18269	3.28829	2.90287	3.54652																					3.97892	3.24732	2.96592	3.40873	3.41594	2.14119	3.73358	3.83345	3.35195	3.77329	3.90303	3.67347
3.51606	2.17289	2.72507	2.37792	3.81356	3.85806	3.17033	4.28155	3.30222	3.87801	3.09934	3.05719	3.4995	3.5044	2.79287	3.00857																					3.20171	3.36429	3.3883	3.77038	3.17292	2.3277	3.92359	3.63386	3.56801	3.80191	3.50414	3.18159
3.25557	2.29749	3.31677	2.30215	3.64495	3.19867	3.53032	4.28752	3.35034	3.62542	3.49028	2.9025	2.61115	3.85161	3.11122	3.36698																					3.77192	3.11219	2.76005	3.58187	3.34417	2.85862	3.73408	4.2872	3.39958	3.76984	3.19558	3.29726
3.11412	2.43679	2.68472	2.24769	3.27108	3.07396	3.74651	4.67121	3.65917	3.63199	3.18406	3.8528	1.97243	3.23116	2.94299	3.99137																					3.87608	3.56506	2.83155	3.71194	3.86403	2.19417	4.12368	3.85773	3.57734	3.8477	3.73828	3.38748
3.05275	2.84042	3.02414	2.49392	2.83864	2.99229	3.61372	4.3446	3.70011	3.24302	3.87879	3.65892	2.34767	2.79848	2.55107	3.88392																					3.82398	3.76939	3.73785	3.59755	3.99273	2.35941	3.76232	3.93198	3.84652	3.62289	3.19886	3.4677
3.02415	2.60123	3.14257	2.60201	3.74044	3.30454	3.56719	4.5145	4.05188	3.345	3.41401	3.56853	2.47158	3.46828	2.648	3.27593																					3.91024	3.52287	3.63082	3.93385	3.94064	2.44653	3.95295	4.29411	3.2428	4.55574	3.55679	2.98649
3.49495	3.24283	4.14924	2.41946	3.6864	3.72899	3.04872	4.18772	3.9431	3.81915	3.49667	3.99577	2.64876	3.1922	2.86081	3.89066																					3.85477	3.44777	2.92556	3.21623	3.74877	2.58417	3.79492	3.87457	3.65035	3.52263	3.44677	2.82298
3.11459	2.82513	3.29753	2.73981	3.70704	3.45436	3.24752	4.52451	3.40766	3.44257	3.2489	3.75165	2.45651	3.17874	2.60099	3.95628																					3.51601	3.72567	3.49158	3.4364	3.77488	2.21064	4.36402	3.78889	3.80525	3.69192	3.30912	3.63457
3.28131	3.14177	3.48643	2.72177	3.58772	3.50994	3.05495	4.24109	4.02205	3.599	3.97621	3.77274	2.7955	2.89143	2.98019	3.36048																					4.08126	3.90636	2.92532	3.20902	3.74388	2.47381	3.94364	3.38636	3.43303	3.54791	3.00944	3.35739
3.6066	3.23287	3.5337	2.88658	3.19145	4.6971	3.1448	4.47563	3.65232	3.48586	3.69737	3.24573	2.79702	3.18094	2.38677	3.53482																					3.60683	3.6726	3.48739	3.21442	4.29556	2.92658	3.34046	3.31924	3.48049	3.95037	2.61664	3.73355
3.22445	2.7699	3.09856	2.86683	3.226	3.3947	2.66136	4.21369	3.64886	3.98369	3.65422	3.85096	3.18013	3.68374	2.05284	4.14349																					3.93615	3.12275	3.53624	4.04156	3.95633	2.36501	4.22334	3.23642	3.53754	3.84444	2.94027	4.02876
3.42661	3.25494	2.82656	3.6944	3.42716	4.34982	3.13284	3.92116	3.32228	3.69435	3.86904	3.11612	3.82624	3.45837	2.24996	3.72811																					3.94964	3.8246	3.52066	4.14045	3.72652	2.45486	4.07186	3.6025	4.2274	3.39236	3.11694	3.75383
3.29904	3.32443	2.99154	3.07224	3.51628	3.41517	3.22828	3.84998	3.35283	3.74982	4.21841	4.01479	3.38631	3.89276	2.6799	3.76163																					3.07515	3.85993	3.91921	4.49846	4.35722	2.84157	3.91191	3.84139	3.57671	3.16021	3.65111	3.76926
3.36308	3.2354	2.71326	3.34986	3.48796	3.25444	3.0548	4.17924	3.29077	4.07093	3.84509	3.73464	3.80126	4.1365	2.50427	3.96523																					3.46453	3.25277	3.97329	3.9128	4.13927	2.37394	3.62807	3.82893	3.03999	3.5127	3.32909	3.78463
3.716	3.25961	3.44775	3.08608	3.79387	2.74295	2.72962	4.58107	3.25986	4.04466	3.99303	3.64231	3.25966	4.3584	2.3837	4.30064																					3.94141	3.72781	3.80005	3.77455	3.77642	2.46365	4.04032	3.4443	2.67389	4.11806	3.6687	3.79098
3.18689	3.50857	3.19126	2.46342	3.36342	3.06012	3.27595	4.0961	3.31146	4.13997	3.88721	3.7717	3.33013	4.30104	2.42561	3.38614																					3.64812	3.27123	3.47152	3.86994	3.37726	2.35903	3.85238	3.46733	3.15549	4.07931	3.29684	3.2836
3.13997	4.00964	3.37691	2.99177	3.51482	3.03049	3.96615	3.83888	3.39316	4.47208	4.16091	4.01207	2.92646	3.92446	2.34651	4.19072																					3.54364	3.14562	3.36224	3.3557	3.76066	2.90631	4.62324	3.8763	3.28168	4.18337	3.36023	3.45886
3.76149	3.50618	3.16976	3.53271	3.13225	2.7332	3.52828	4.18829	3.36392	4.40096	3.867	3.77694	2.32209	3.78406	2.81702	4.5009																					3.5383	3.94212	3.92765	3.53667	3.8182	2.6896	3.92919	3.82629	3.48055	3.24558	3.72369	2.69368
3.40884	3.93173	2.70086	3.34399	3.48221	2.54073	4.08151	5.12355	3.27717	4.16354	4.02897	3.68557	2.62201	3.2986	2.44292	4.07252																					2.78113	4.26711	3.83804	3.6055	3.97838	3.0063	4.96252	3.66564	3.79156	3.88116	3.70735	3.18074
3.70724	3.5794	2.67135	3.09779	3.15265	3.54923	3.62009	3.90788	3.49124	4.51601	4.18	3.81435	2.98122	4.18584	2.9077	3.97033																					3.46765	3.42782	3.63162	3.511	3.26402	2.93378	4.10053	3.34092	2.99376	2.99312	3.81663	3.02563
3.5219	3.61663	2.77711	2.89147	2.82714	2.89547	3.22369	4.43903	3.55516	4.03456	3.86473	3.48242	2.50653	3.46028	2.40609	4.01589																					3.83163	3.60977	3.76385	3.59574	3.78585	2.65369	4.2487	3.21139	3.66075	3.81787	3.8511	3.16287
3.28611	4.01391	2.94481	2.49757	3.5672	3.75562	3.77104	4.39975	3.31619	4.07368	4.51395	2.84077	2.79615	3.46617	2.24801	4.0345																					3.6384	3.89066	3.65993	4.08223	3.62794	2.19774	4.27824	3.54964	4.09019	3.47987	3.26657	2.53578
3.2904	4.02248	2.61892	2.69405	3.71105	3.07333	4.28503	4.0743	3.1629	4.28793	3.83075	2.83693	3.56353	3.13187	2.51408	4.03345																					3.51952	4.46282	3.87346	3.28778	4.29701	2.27742	4.15765	3.91153	3.80905	3.39797	3.49332	2.78577
3.70227	3.72181	2.93311	2.30109	3.40284	3.85918	3.49703	4.64898	3.93989	4.00681	3.77111	2.79426	2.70163	3.00843	2.34363	4.60017																					3.05944	3.86193	3.82101	3.52419	3.52589	2.53064	3.88656	3.9275	4.06872	3.77327	3.38397	3.12419
3.49253	3.87625	2.70846	3.16578	3.97603	3.11859	3.79484	5.15559	3.93072	3.95179	3.6993	2.66879	2.37591	3.34619	2.51977	3.96861																					3.94384	3.0147	3.56371	3.47211	3.7721	2.60353	3.98179	3.46448	4.56594	3.74318	3.75107	3.02901
3.17262	3.65901	2.61328	2.56041	3.57933	3.05386	3.68661	4.38989	3.84702	3.90697	3.83571	2.93952	2.49928	3.40637	2.84755	3.97248																					3.73843	3.11586	3.88359	3.24328	4.04598	2.31669	4.05688	3.94109	4.7449	3.78993	3.3874	3.29279
3.65282	3.06762	3.27152	3.48039	3.47241	3.22907	3.2509	3.98379	4.30052	3.2961	3.92447	3.0273	2.70177	4.15222	2.98087	4.10685																					3.50568	3.30158	3.55156	3.52533	3.93558	2.75037	4.32072	3.74631	3.84349	3.35084	3.44486	4.24521
4.17145	2.82351	3.61597	3.69384	3.59195	3.38676	3.40656	4.25299	3.81204	3.96948	4.25162	3.3439	2.66728	3.88836	3.21794	4.08022																					4.0108	3.11873	2.91512	3.36477	3.83309	2.74304	3.70831	3.21399	3.65152	3.65742	3.7323	4.34052
4.06567	3.87537	3.62247	3.12197	3.59285	4.33352	3.97882	3.89453	4.41376	3.08159	4.05262	3.92952	3.29446	4.04159	3.072	4.37495																					4.16979	3.19211	2.98483	3.09816	3.96084	2.9556	4.2741	3.62149	4.10091	3.75131	3.50186	3.68173
3.88364	3.43923	3.53335	3.59873	3.56673	3.41866	3.37835	4.80794	4.54299	3.4883	3.90625	3.84735	3.13445	3.52729	2.8464	4.7122																					3.67426	4.36612	3.18848	3.66979	3.41064	3.47023	3.99361	3.08697	3.65157	4.06885	4.16972	3.10917
4.12794	3.69079	3.48119	3.54969	3.82216	3.03448	3.91017	4.60759	4.69016	4.43071	3.84695	3.45944	3.14109	3.93935	3.30152	4.21734																					3.65835	3.81493	3.5973	3.36062	3.15604	3.5584	3.24011	3.41011	3.5129	4.40507	4.06001	2.86923
3.49557	3.85686	3.69611	3.13202	3.93251	3.8377	3.51917	4.12045	4.22618	4.18762	3.90851	3.4732	3.08258	3.27948	3.33854	4.13255																					3.50589	3.64906	3.39052	3.47408	2.85172	3.50414	3.37627	3.64167	4.07023	3.70629	3.75844	3.57002
3.8831	2.64369	3.29527	3.8892	3.62345	2.74845	4.10253	4.85642	3.95394	4.06574	3.68361	3.39719	2.91792	3.37729	4.27103	3.71348																					3.82275	3.92536	3.94588	3.3612	3.17038	3.07672	3.73783	3.45418	3.66709	3.95609	3.67438	3.44681
3.57637	2.58142	3.58142	3.54009	3.57217	3.26567	4.01143	4.32072	3.30611	4.48743	3.72623	3.4868	3.07662	3.48155	3.96058	3.38228																					3.46311	4.45307	3.67367	3.35435	2.64825	3.63697	3.31929	3.40872	4.0361	4.1908	3.41189	3.71969
3.85736	3.01427	3.41417	3.41901	3.69924	3.20025	3.65688	5.01946	3.50257	4.21859	3.82199	3.29626	2.61847	3.65062	4.04347	4.06192																					3.7648	4.30564	2.91673	3.41068	3.26284	3.59015	4.00222	3.70703	3.64727	4.34713	4.57329	4.39046
3.45947	2.92605	3.81834	3.47131	3.7354	2.42168	4.20915	4.41515	3.51629	4.07331	4.04648	2.88986	2.99994	3.06133	4.2507	3.16771																					3.56425	3.8031	3.04341	3.01742	2.97626	3.2404	3.8452	3.58502	3.89581	4.31802	3.74872	3.918
3.77109	3.30461	4.05079	3.68692	3.58491	3.15831	3.79534	4.3707	3.9902	4.62358	3.96473	3.93312	2.84278	3.58588	2.78407	3.84825																					3.32298	3.92312	3.51043	3.48046	2.90858	3.26283	3.83185	3.77376	3.39827	4.54921	3.84188	3.75787
3.98283	3.68119	3.72331	3.55121	3.53049	3.35218	3.95332	4.3943	3.58006	4.0544	3.82193	4.04432	3.26244	3.30845	3.34769	4.43372																					3.26832	4.21608	3.19697	3.39862	2.95169	2.61912	4.26293	3.34491	3.49514	4.26981	3.74724	3.53637
3.77647	2.84835	3.37493	3.19617	3.37847	3.34626	4.26028	4.69898	4.00364	3.79904	3.6626	3.63692	2.50738	2.64619	2.82523	4.00524																					2.70411	3.80155	3.35528	3.63552	3.21664	2.15134	3.70015	3.57754	3.55804	4.31467	4.25133	3.74046
3.80354	2.44281	3.7677	3.34452	3.54238	2.79387	3.29847	4.71433	3.59076	2.87846	4.36612	3.55783	2.46249	2.86094	2.95511	4.32686																					3.28478	4.15522	3.14044	3.53553	3.39943	3.49336	4.04503	3.63956	3.60522	4.21597	4.2374	4.00873
3.76657	2.61182	3.47098	2.85257	3.3462	3.1455	3.03358	4.71196	3.94241	2.56022	4.49319	3.72578	2.57675	2.65072	4.17936	3.90363																					3.46704	3.29018	3.13246	3.66834	3.17524	3.24893	3.73474	3.32456	3.68323	3.5384	3.22972	3.65758
3.64713	2.63565	4.41761	3.80233	3.15817	3.28557	3.57256	4.66341	3.92001	3.85724	4.62517	4.21366	2.84448	2.49611	3.60804	3.8819																					2.68716	3.57169	2.78865	3.55911	3.20779	2.96399	4.42675	3.45187	3.40648	3.64002	3.38494	3.42078
3.26253	2.69386	4.20327	3.12549	2.74378	2.99404	3.46863	4.68857	4.41701	3.71524	4.26633	4.39355	2.79406	2.79294	3.44976	3.94392																					3.3474	3.7095	3.18506	3.31858	3.28352	2.52602	4.82314	3.449	3.52386	3.65401	3.85754	3.19587
3.29667	2.67837	3.989	3.2943	3.17928	3.20154	3.29287	4.54623	4.24205	3.96798	3.55666	3.745	2.96964	2.4844	3.48522	3.54024																					2.80861	4.17022	2.82752	3.77572	3.5157	3.02595	4.00654	3.5186	3.6035	3.65	3.69292	3.79215
3.36341	2.37919	3.6732	2.63219	3.05485	3.32335	3.50931	4.39708	3.31453	3.81496	3.12953	3.96906	3.12405	4.01152	3.22957	3.28985																					3.13847	4.51147	3.78881	3.27964	3.50534	3.02451	4.58062	3.40768	3.55223	3.00895	3.15715	4.43764
3.29273	2.88519	3.63189	2.74138	2.78007	2.91189	3.94702	4.16098	3.93663	4.24808	3.90851	4.1981	3.1672	3.02487	3.52166	3.82691																					3.18587	3.93013	3.84366	4.02072	3.02482	2.96051	4.59613	3.43898	3.66456	2.65752	3.0354	4.14247
2.96199	2.33926	3.88394	3.03316	3.02873	3.87495	3.70617	4.5677	3.94195	3.8444	3.42609	4.33723	2.46704	3.10502	3.28148	3.56184																					3.30956	3.86842	3.39102	3.80452	3.20434	3.25072	4.06526	3.85571	3.39552	3.73324	3.51314	4.01419
3.08143	3.27013	3.77422	3.03277	3.28663	4.24691	3.81888	4.23113	3.86652	3.92832	3.3981	3.53683	2.85961	3.02349	3.57103	4.06085																					2.87535	3.53496	3.90395	4.12419	4.09824	3.4149	4.01101	3.84448	3.20156	4.0333	3.72674	3.87644
3.07922	2.65637	4.02737	3.41049	3.69302	4.07756	3.24585	4.13177	4.19756	4.00396	3.55824	3.97863	2.6884	2.85425	2.97004	4.14307																					3.44147	3.69052	4.03884	3.948	3.97748	2.67224	3.69318	3.84766	3.23554	3.20844	3.63942	4.74401
3.32681	3.26355	4.25798	3.09237	3.76126	3.99261	3.08464	3.76242	4.10564	3.90164	3.50724	3.33859	2.31852	2.23102	3.73835	3.64725																					4.02417	3.7813	3.96605	3.65258	3.25079	2.73001	3.8983	4.0016	3.03571	3.62752	3.94916	4.14912
2.89529	3.62201	3.70166	2.81785	3.78868	4.19676	2.83352	3.54442	3.82507	4.48258	3.44943	3.93366	2.80125	3.13651	3.22716	3.98914																					3.26322	3.72521	3.47355	3.33394	3.35802	2.46926	3.96385	4.33216	3.3319	3.53312	3.19786	3.97994
2.80978	3.39693	4.38539	2.47247	3.27065	4.33179	3.34682	3.16789	4.45227	4.51188	3.52422	3.62066	2.83351	2.87826	3.37504	3.57576																					3.18388	3.92485	3.48226	3.7443	3.52574	3.31735	4.09246	4.43047	3.29752	3.62734	4.22027	4.08153
3.27551	3.12792	4.10454	2.49341	3.41574	4.1649	2.38401	3.92386	4.20004	4.75076	3.78184	3.9863	2.90959	3.13476	3.25221	3.81583																					2.77283	3.52782	3.70458	3.81378	3.48983	2.70866	3.50702	4.37549	2.94754	2.85714	4.59392	4.17512
3.43131	3.14328	4.36934	3.25578	3.74812	4.58386	2.81981	4.34006	3.94707	3.89102	3.98252	3.2656	2.78149	3.44329	2.72404	3.65659																					3.08373	3.71934	3.05751	3.75155	4.25645	3.21439	4.37212	3.92432	3.02798	2.89595	3.91884	3.99947
3.47313	3.74961	4.09188	2.70152	3.43563	3.91798	3.1994	3.92896	3.73132	4.06753	3.72721	2.61611	3.3007	3.25776	3.74999	3.71507																					3.17776	3.6033	3.20345	3.60674	3.54543	1.92385	4.25186	4.02056	3.1425	3.06579	3.47346	3.8368
3.66467	3.61426	4.34042	2.55026	3.12023	4.33732	3.22575	3.66178	3.77835	3.94791	3.99927	2.90178	3.01599	2.9788	3.08519	4.18411																					3.19423	3.21866	2.50312	3.07143	3.26435	2.69244	4.4361	4.1116	2.91768	2.77349	3.55258	4.01304
3.43582	3.43848	3.87676	2.26643	3.71009	3.93703	2.88941	3.83517	3.55314	4.18176	4.11998	3.02751	3.31951	3.07233	3.10227	4.48868																					3.11603	3.47237	3.10033	3.05226	3.33295	2.77936	3.69027	4.00987	3.56527	3.03193	3.90912	3.79221
3.07637	3.28092	4.64675	2.98158	3.79288	3.59818	3.56711	4.47733	4.60546	3.78306	4.66154	3.33018	2.84391	2.68481	2.79636	4.71165																					3.20736	3.82746	3.15751	2.54371	3.4112	2.57049	3.96127	4.06597	3.40102	3.35062	3.78919	3.62958
3.13171	3.20997	4.53578	2.59378	4.11456	3.6211	3.45269	4.0739	3.51592	3.56059	4.449	3.22638	2.91604	3.30519	3.037	5.09316																					2.85969	3.43277	2.85181	2.77242	3.66131	2.07737	3.52087	4.24061	3.35727	3.32448	3.70173	3.51898
3.26647	3.15684	4.5263	3.00945	3.65632	3.39992	4.12633	4.14008	3.76504	3.401	4.11748	3.58834	2.75553	2.97663	2.9082	4.68341																					2.82462	3.78815	3.37301	3.45531	2.93464	2.63424	4.04437	4.04776	2.9924	2.54892	3.78703	3.86418
3.32549	3.10038	3.5305	2.3362	3.03444	4.13031	2.91561	4.72018	3.93484	3.63099	4.54975	3.41745	3.33228	2.96105	2.98076	4.41632																					2.58412	2.85908	3.67964	2.88167	3.47464	2.32453	4.23457	3.9737	3.02642	2.62066	3.70901	3.66678
3.16138	2.92557	3.71943	2.29292	3.2119	3.49525	3.92658	4.70333	4.1154	3.65636	4.35519	3.55599	3.24207	3.58432	3.57783	4.63715																					2.96347	3.87233	3.57719	2.64436	4.41356	2.21749	3.93744	3.86744	2.86705	2.86663	3.19884	4.00913
3.31529	2.33726	3.85605	2.50307	3.3151	3.82404	3.76406	4.34827	4.12954	3.52108	4.00051	3.8207	3.2485	3.09995	2.97521	4.60925																					2.98659	3.20725	3.35251	3.20273	3.42482	2.14266	3.88841	4.1246	2.87761	3.16398	3.59264	4.16779
3.33587	2.37908	3.95081	2.73467	3.39094	3.16809	3.76312	4.074	4.28971	3.68176	3.96252	3.69895	3.11733	3.23251	3.24336	4.8556																					3.08537	3.54059	3.33312	2.94597	3.71507	1.89136	5.02812	3.22666	2.73208	3.6702	2.9643	4.32729
2.92118	3.35198	3.43594	2.44925	3.92323	3.27871	3.6697	4.13272	4.39863	3.94524	3.71126	3.09507	3.15376	3.20013	3.45052	4.51204																					2.87961	3.92594	2.8704	2.87766	3.73679	2.15601	4.13101	3.65862	3.70879	3.57507	3.74449	3.90283
3.68857	3.15206	3.27656	2.77839	3.02851	2.84193	3.62108	3.78087	4.20393	3.91524	3.43023	3.02183	3.17028	3.35514	3.50127	4.57537																					3.01321	3.71802	2.82961	3.42908	3.43932	2.27438	4.27055	3.70876	3.36198	3.07553	3.65262	3.68113
3.3062	3.40819	3.14548	2.99376	3.44567	3.47121	3.39988	4.58894	3.9716	4.16843	4.109	3.31915	3.00334	4.25845	3.78266	4.23047																					2.8511	3.38803	3.30779	2.92565	3.11117	2.17545	4.48558	3.73739	3.53673	3.07311	3.0488	3.92782
3.46886	3.54755	3.39222	2.40639	3.28517	3.2572	3.15573	4.0582	3.32957	3.92903	3.85882	2.95442	3.49708	3.58363	3.61057	4.47704																					3.11328	3.11824	3.09677	2.99969	3.46548	2.14693	4.29515	3.69337	3.91552	3.07919	3.13918	3.53837
2.86574	3.20709	3.50192	2.73318	3.28116	3.5794	3.44032	4.09351	3.82227	4.16337	3.46878	3.37587	2.91542	3.30399	3.43774	5.07134																					2.98385	2.53186	3.25265	3.46805	3.80566	2.64271	4.18653	3.58881	3.01091	3.37275	3.44733	3.83942
2.87501	3.53509	3.53824	2.8471	3.19102	3.29854	3.16144	3.84309	3.65296	3.57658	3.49171	3.52011	2.27202	3.44483	3.07605	4.72236																					3.35486	3.39411	3.05409	3.17717	3.28338	1.58741	4.54834	4.13577	3.0491	3.5077	3.15671	3.94769
2.84233	3.8241	4.02968	3.0975	3.37687	3.78767	3.28852	4.00218	3.78141	3.0905	3.94912	3.23532	2.18911	3.44327	3.22968	4.66866																					3.44737	3.55915	2.91918	3.29783	2.9472	1.41245	4.76804	3.67049	2.97728	3.01121	3.77058	3.7564
3.04038	3.34579	4.05555	2.52636	3.57133	3.88962	3.09639	3.92444	3.44395	3.63277	3.76791	3.47995	2.94382	3.44517	3.26329	4.52432																					2.9882	3.63155	2.75243	3.56839	3.10954	1.22129	3.86389	3.93234	3.47138	2.78179	3.51338	3.61691
3.2479	2.9423	3.4398	3.74954	3.38888	3.37431	2.95661	4.29396	4.21863	3.56183	4.06409	3.01834	3.08149	2.99383	3.64244	4.32159																					2.87985	3.43514	3.47625	3.74474	3.42481	0.951241	4.13642	3.6894	3.81143	3.1649	3.73102	2.82862
3.00154	3.4582	4.0488	3.65401	3.5202	3.28727	3.74973	4.01538	3.27714	3.71455	3.86487	3.20725	3.27825	2.77044	3.40264	4.50667																					3.3709	3.86171	3.50746	3.16086	3.06356	1.10366	4.22955	3.78515	3.15852	3.8582	3.34085	3.5246
2.82166	3.83608	3.9722	3.55702	2.60704	3.70934	4.18304	3.77859	3.61913	3.54243	4.24042	3.52332	2.9893	2.90527	3.79525	5.109																					3.0674	3.01619	2.97369	2.99749	2.9652	1.42129	4.1932	4.23526	3.00172	3.58363	3.59697	3.60627
3.45278	3.10335	4.18438	3.78162	3.20308	3.31561	3.33415	3.87428	3.41506	3.05773	3.8528	3.6116	3.27431	2.44041	3.64687	4.64637																					2.94855	2.71971	2.86838	3.59244	3.58109	1.09641	4.1934	3.74434	2.5944	3.7082	3.14213	3.6045
3.29887	2.5841	4.20168	3.44256	2.61934	3.35604	3.70499	3.42614	3.39046	2.97713	4.4078	3.6305	3.29646	3.25844	3.89664	4.7113																					2.81958	3.026	2.8447	3.0832	3.26232	0.771361	4.29359	3.45233	2.80976	3.59689	3.4892	3.66346
3.09271	2.82421	4.40402	3.14045	3.14254	3.74554	3.21616	4.09062	3.55946	2.83711	3.94399	3.71254	3.21463	2.93064	3.58004	4.63093																					3.08388	2.92368	2.90645	3.6706	3.13478	1.44018	3.80961	3.57922	3.21318	3.28388	3.51906	4.66381
2.99999	3.03865	4.11513	2.38878	2.97859	3.3426	3.5778	3.7585	3.94378	3.11346	3.80442	3.55597	3.01379	3.61729	3.26394	4.4898																					3.05161	3.22471	2.6703	3.12763	3.1153	0.927192	4.25948	4.11074	3.4146	4.01513	2.79054	3.78116
3.0882	2.97272	3.53988	2.76638	3.85246	3.80291	3.33208	4.58558	3.21781	3.55257	3.67379	3.68512	2.69602	3.6677	3.81057	4.8476																					3.77039	3.00495	3.28797	3.18523	3.80271	1.03008	4.23981	4.05319	3.65813	3.76854	3.18066	3.65425
2.80738	2.47129	3.94588	2.8903	3.75878	3.31902	3.22387	3.75181	3.46259	2.8323	4.14837	4.63631	2.90032	3.68429	3.71425	5.20093																					3.42472	3.1847	3.05537	2.67035	4.04996	1.13022	4.05432	3.74241	3.54364	3.44684	2.95605	3.18232
2.68095	2.99084	3.84636	3.35248	3.19486	3.46053	2.78053	4.18401	3.36852	3.51644	4.0726	3.85376	2.92479	3.64326	4.07582	5.36051																					2.90701	3.96147	2.79587	3.06556	3.91187	0.749791	4.59067	4.24633	3.00665	3.78029	2.98299	3.70108
2.49325	3.28543	4.02759	3.58691	3.947	3.25653	3.41014	3.76475	3.79627	3.75316	4.22738	3.56035	2.86037	3.69298	3.00334	4.76705																					3.54189	2.70482	3.00557	3.39446	3.65654	0.798551	4.48623	3.78129	3.57524	4.09478	2.96902	3.70565
3.02625	3.32204	3.50573	2.86368	3.90895	3.41158	2.81606	4.02774	3.3556	3.10604	3.33275	3.62266	2.18569	3.73771	3.63027	5.20924																					2.96696	3.55401	2.89454	3.85971	3.29352	0.715217	4.35263	3.73269	3.26027	4.12387	2.65329	4.02802
2.67694	2.92296	3.16886	2.86527	4.16878	3.74959	3.37817	3.91656	3.87445	2.97241	4.08414	3.47995	2.22774	3.50044	3.33805	4.86321																					3.722	3.22533	2.74269	3.66523	3.51008	1.03058	3.87666	3.95023	3.06613	4.21778	2.81484	3.67971
2.6258	3.22139	3.37914	3.35039	3.72744	4.18956	3.76984	3.81138	4.0164	3.76182	4.43692	3.45053	1.9413	3.56639	2.92374	4.71129																					3.53088	3.20311	2.2397	3.42012	3.33922	2.00212	4.10334	3.89478	3.25149	3.80001	3.1138	3.49891
3.22314	3.28739	3.86268	3.33834	3.89994	4.05652	3.2003	3.06063	3.61563	3.64068	4.04498	3.14439	3.0891	3.21106	2.76991	4.73603																					3.71581	3.06684	2.66777	2.8847	3.56784	1.11521	4.41282	3.82943	3.47522	3.8256	2.76672	3.35401
3.09024	3.16556	2.91493	3.41095	3.592	3.9426	2.84132	3.1574	3.72257	2.83348	3.97664	3.26258	2.60059	2.83948	3.26978	5.64444																					3.81196	3.11994	2.46503	3.97293	4.05089	1.09453	4.26619	3.69527	3.63738	3.62794	2.50675	3.4935
3.33017	2.99651	3.41977	3.27375	4.00065	3.69825	3.20742	3.68543	3.79251	3.31162	4.8058	3.54215	2.94846	2.76126	2.46573	5.2545																					3.8811	3.10161	2.41568	3.02092	4.00415	1.16854	4.22856	3.89358	3.76023	3.26284	3.1063	3.68428
2.87299	3.05088	3.40325	3.34166	4.33223	4.0648	3.22895	3.84317	4.25058	3.35133	4.22545	3.61516	3.05759	2.85087	2.41501	5.28609																					3.70762	3.10685	2.65651	3.40402	4.07996	1.5387	3.89535	3.88023	4.04416	3.88461	2.80866	3.84906
3.13473	2.90103	3.51323	3.3923	4.40981	3.93691	3.69323	4.02271	4.30069	3.11695	4.37679	3.79468	2.69349	3.04385	3.3639	4.72918																					3.67949	3.21335	2.64215	3.54893	2.94963	1.5643	3.99263	3.64116	3.68482	4.31067	2.79299	3.5436
3.46812	2.98289	4.3906	3.86234	3.82712	4.10183	2.96887	3.94695	4.00223	3.27074	4.77499	3.25215	2.51548	3.43907	3.21839	5.22553																					3.49277	2.89216	1.92494	3.32128	4.34781	1.19474	3.65839	3.93682	3.78408	3.74162	3.34729	3.01429
3.31886	3.45331	4.05056	3.40831	3.91175	3.95888	2.86087	4.02469	4.29957	2.98657	4.33693	2.77113	2.11014	2.96861	3.40244	4.77155																					3.64266	3.28319	2.07346	3.13808	3.64359	0.70878	4.35396	3.78009	3.43574	3.82544	3.54823	3.41156
2.90927	2.83854	4.31987	3.69656	3.36563	4.66036	3.42857	3.13425	3.31375	3.12418	4.16933	2.86442	2.71674	3.42977	3.10826	5.03964																					3.60116	3.75306	2.73159	3.71405	3.71219	1.06745	3.78913	3.92411	2.73533	3.74726	3.73061	3.01477
2.84051	3.13399	3.71974	3.20714	3.19711	4.12668	3.30179	3.41758	3.33999	3.22048	4.36227	2.62542	2.80048	3.29083	3.59439	5.76711																					3.57581	3.99482	3.07217	3.74384	3.86369	1.31761	3.60825	4.73476	3.17752	4.29459	3.69503	2.999
2.75839	2.74906	3.92985	2.89718	4.19009	4.1274	3.39732	3.01739	3.1475	3.84847	3.71012	2.8873	2.11113	2.95517	3.05933	5.77525																					3.5208	4.24162	3.44829	3.6774	4.28722	1.50608	3.66005	4.0261	3.45155	3.90476	3.74432	3.07594
2.98378	3.1956	3.73197	3.11451	3.80442	3.78521	4.00866	3.80732	3.1665	3.59123	3.80268	3.11694	2.47381	3.56788	3.40826	4.6627																					3.91282	4.31518	3.95373	2.82554	3.25173	1.69764	4.04763	4.02277	3.69372	3.67788	3.48366	3.37461
3.42483	2.81207	4.22328	3.16134	3.29171	3.72478	3.96679	3.77687	3.53186	3.61906	3.90363	3.10506	2.77221	3.62979	3.21384	4.67016																					3.61818	3.01854	3.31627	2.97543	2.92538	0.713073	3.64709	3.88275	3.86578	4.07457	3.24401	3.65084
3.42931	3.11227	3.87833	3.04149	3.6912	3.56232	3.7022	3.27632	3.51543	3.17356	3.41838	3.05179	2.03652	3.51463	2.79741	4.87022																					3.99461	2.58167	3.62124	2.72422	3.89785	1.10225	4.09678	3.17993	3.39022	4.39863	3.72425	3.49461
3.1805	2.56611	3.69188	3.16315	3.63459	4.06013	3.82913	3.73736	2.89256	4.03435	3.93046	2.96582	2.91037	3.26647	2.4282	4.84889																					4.05845	2.94672	2.59336	3.26886	3.40654	1.709	3.86986	3.85726	3.54218	4.20406	3.16411	3.62541
3.04753	3.15147	4.12449	3.58941	3.84155	4.01024	3.80682	3.62432	2.7419	3.99241	3.47737	2.7368	3.00027	3.29389	3.21214	4.7084																					3.61935	3.23534	3.18594	3.50314	3.75221	1.33187	4.27659	3.60027	3.31146	4.01888	3.27075	3.38635
3.08373	2.71694	3.80169	3.86888	3.34001	4.37683	3.92034	3.33094	3.03218	3.45422	2.8797	3.30374	3.11613	3.39804	3.51433	5.19515																					4.08743	3.23527	3.59459	2.99031	3.7297	1.09867	4.55661	3.50232	3.44613	3.70317	3.13395	3.14656
3.12519	2.67264	4.01999	3.90808	3.58544	3.75074	4.06148	3.31064	3.16556	3.31819	2.88694	2.8441	3.12927	3.32854	3.59481	4.74177																					3.40066	3.75649	3.1556	3.21655	4.3728	2.12941	4.63829	3.79683	3.21983	3.67633	2.97972	3.47829
3.12731	3.22434	4.04558	3.4913	3.28161	4.11948	3.93506	2.68926	3.49567	3.26745	3.24145	2.84046	3.16323	2.90662	2.97936	4.25921																					3.48799	3.35156	2.9471	2.72351	4.04405	1.51765	4.16617	3.38758	3.12598	3.84112	2.67278	3.3926
3.13729	3.0553	4.34924	3.28592	3.85605	3.90422	3.83924	3.28671	3.18307	3.73571	3.56085	3.59495	3.76161	2.83956	3.09842	5.22998																					3.5162	3.23656	2.66678	2.96074	3.91699	1.55104	3.76404	3.48928	3.5133	3.93223	2.13358	3.46464
3.43484	3.37614	4.06123	3.70679	3.71833	3.94484	4.00482	3.42911	3.81851	3.41979	3.59739	2.84169	3.25031	2.65161	3.13487	4.60435																					3.71846	3.28714	3.17885	2.98605	3.25012	1.46754	4.78497	3.5989	3.12219	3.84674	2.82075	3.44546
3.26981	3.17923	4.02408	4.3843	3.69272	3.86694	4.13153	3.54141	3.33639	4.03897	3.6415	3.42389	2.99665	3.01512	2.93546	4.655																					3.70738	2.57715	3.10112	2.53772	3.81034	1.54961	4.89895	3.16607	2.95781	3.83663	3.1613	3.62559
3.23883	3.58864	3.72031	3.97471	3.97402	3.81217	3.92194	3.40655	3.63591	4.23991	3.70636	3.41658	3.02361	3.34726	2.81964	4.62786																					3.51043	2.88605	4.014	2.63869	3.09796	1.04389	4.30847	3.05795	3.23639	4.18792	2.99146	3.31167
3.16497	3.68758	3.93092	4.20288	3.68641	3.48317	4.10052	3.12508	3.83799	3.80923	3.07958	3.42623	2.83941	2.9319	3.1013	4.42769																					2.56637	2.60597	3.1323	2.5218	3.09763	0.939672	4.75041	3.35628	3.74891	3.73254	2.66856	3.22491
2.97544	3.32353	3.84153	3.35714	3.86654	3.15599	2.78039	3.47887	3.82146	3.39004	3.71054	3.11008	2.47125	3.68562	3.13249	4.80368																					2.39062	3.02985	3.65236	2.25304	3.34591	1.15744	3.84657	3.58271	4.12559	4.53299	2.84491	3.27221
3.0554	2.94506	4.09038	4.31092	3.75607	3.05591	4.0946	3.33322	3.77941	3.54645	3.61706	3.28521	2.29402	3.38052	3.86163	4.73148																					2.41472	2.76687	3.60333	2.60414	3.4269	0.986598	3.73181	3.87183	3.04308	3.50676	2.85904	3.33694
3.78823	3.2892	3.65905	4.63567	4.18187	3.01596	3.45724	3.15585	3.88669	3.24907	3.63134	3.21731	2.53792	2.84831	3.37914	4.57794																					3.3341	3.25136	3.83564	2.4482	3.21289	0.680091	4.43431	3.71794	3.44157	3.24364	3.21698	3.36957
2.73738	3.40077	4.18528	3.96452	4.44368	2.99539	3.1158	3.35196	3.67832	3.49333	3.42597	3.27692	2.61665	3.05198	3.48659	4.03731																					3.90747	3.31067	3.61794	2.79438	2.82481	0.847077	4.43112	2.90498	3.6298	3.64173	3.07909	3.62972
2.80826	3.96103	4.12091	3.60988	3.90899	3.39952	3.26361	3.6462	3.6774	3.59118	2.86138	2.83607	2.9874	3.41246	3.70031	4.58153																					3.70358	3.34837	3.49969	2.69135	3.4219	0.796339	4.3267	3.32853	3.58325	3.97629	2.84499	3.64108
2.53727	3.63223	3.43167	3.59178	3.30361	2.52178	4.12851	3.75474	4.02406	3.91012	2.8534	2.92422	2.34421	2.64895	3.07643	4.45648																					4.13989	3.2488	3.82385	2.70347	3.49666	0.757985	4.02834	3.16482	3.48464	4.13486	3.54643	3.61662
2.97217	2.91278	4.04239	3.61094	3.8532	2.81309	4.59111	3.72334	3.76317	4.44922	3.27088	2.94907	2.39204	2.62015	3.72004	4.12894																					4.18122	2.78659	3.44983	2.7902	3.25052	1.30108	4.10833	3.08017	3.12045	3.87714	3.56912	3.7524
3.07044	3.04733	4.29055	3.82709	3.77692	3.03264	3.46734	3.20356	3.79207	4.21453	3.33096	2.25374	2.63698	2.84351	3.68296	4.23074																					3.67462	2.70369	3.33669	2.73661	3.60454	1.11508	3.8888	3.07827	3.3651	4.08476	3.44684	3.30464
2.84648	2.72552	3.27785	3.87216	3.39411	2.71969	3.35351	3.31967	3.84165	4.21122	3.40054	2.28096	2.61324	3.3308	3.36429	4.37285																					4.34453	3.02227	3.9852	2.65394	4.05726	1.42524	4.14334	3.40361	3.19277	3.7588	3.23163	3.64654
3.41895	3.2306	3.4218	3.97469	4.25561	3.34581	3.23754	4.16226	3.85274	4.53063	3.1074	2.55004	2.68616	3.11459	3.50274	4.34546																					4.39621	3.14386	3.08812	2.76785	3.74392	1.68222	4.48272	2.86143	3.58277	4.26993	3.17862	3.24292
3.18308	3.37886	3.6705	4.14672	3.88771	2.81848	3.80884	3.55674	3.6707	3.62269	4.29198	3.1123	2.77793	2.67164	3.79942	4.6985																					3.886	3.0475	3.30821	2.05994	3.68254	1.96426	4.09149	3.08374	3.36811	3.97881	3.06004	3.53445
3.00538	3.15578	3.90001	4.08107	2.93003	2.98078	3.55829	4.17041	3.36524	4.01159	4.08854	3.13682	2.9305	2.79084	4.10003	4.26225																					3.60561	3.12324	3.29483	2.48864	2.64505	2.08473	4.33646	2.65048	3.39895	3.76089	2.50681	3.48385
3.32411	2.66976	3.87239	3.97511	2.83891	3.10678	3.24099	3.55538	3.52472	3.09748	3.8454	3.06102	2.77958	2.65891	4.00553	4.20271																					3.59568	3.46055	3.08766	3.00106	3.61675	1.20377	4.62232	3.60345	3.67682	3.0838	2.48885	2.981
2.83014	2.59049	3.40854	3.84574	3.41852	3.45242	3.00041	4.27799	3.61044	2.85102	3.76628	3.08441	2.82384	3.09483	4.03838	4.51054																					2.98592	3.01386	3.29677	3.01075	2.5194	1.74766	4.59439	3.18535	3.14598	3.49519	2.76259	3.10513
2.80504	2.69662	3.46853	3.91525	2.51793	3.00033	3.63987	3.88344	3.69782	3.09669	4.45563	2.99678	3.13371	2.89699	4.2245	4.70453																					3.44434	3.0353	3.10646	2.91468	2.66167	2.50257	4.19412	2.2971	3.12189	3.8436	2.56434	3.59138
3.68759	2.28669	4.02439	3.77953	2.43078	3.17441	3.33527	3.77893	3.6573	3.21128	3.88811	3.2293	2.81941	3.25922	4.21957	4.74548																					3.63886	2.98772	3.70463	3.2321	2.82036	2.07987	4.36968	2.40711	2.98939	3.80059	2.63523	3.52113
3.7795	2.68358	3.93246	3.96765	2.63414	2.81716	3.57549	3.5913	2.86892	3.49611	4.3705	3.0892	2.81358	3.11199	3.47313	4.38075																					3.89413	3.0224	3.54203	2.88076	4.09004	1.82202	4.72268	2.11014	3.90592	3.82932	2.8627	2.85465
3.76677	3.45754	3.61446	4.5783	2.54644	2.62158	2.60007	4.1192	3.54978	3.78301	3.8372	3.44622	2.63652	2.96217	4.20577	4.32345																					3.70828	3.64949	3.22143	3.44879	3.35717	1.77272	4.75348	2.68394	3.49503	4.22659	2.84574	3.46091
3.178	3.27948	3.9743	4.20301	2.74459	2.9973	3.07144	4.41152	2.97036	3.57274	5.05025	3.12797	2.52989	3.31504	4.30654	4.12932																					4.12229	3.93946	3.17502	3.17608	3.29308	1.10459	4.52102	2.17384	3.99494	3.62403	3.06887	3.61345
3.26764	2.75806	4.03695	4.09844	3.04495	3.20035	2.88186	4.22209	3.64855	3.18736	3.81377	3.61539	2.08476	3.65765	4.16217	4.26186																					3.65341	3.15528	3.46341	3.17743	3.62207	0.931929	4.54938	2.51599	3.55456	3.25768	3.07989	4.00322
3.26865	3.02867	3.35229	4.39722	2.4777	3.37984	3.26778	3.89503	3.60302	3.62897	4.09584	2.88065	2.59853	2.80761	4.00139	4.00257																					4.16415	3.05355	3.29054	2.83669	3.48511	1.08327	4.61044	2.35672	3.49565	3.48885	3.14212	3.63043
3.47511	3.18771	3.04886	4.80563	3.10443	3.15204	3.59528	3.99589	3.99422	3.60023	4.28604	2.99426	2.69425	2.96512	3.89868	4.39348																					4.4424	3.64727	3.68549	3.16223	3.75075	0.928192	4.24856	2.40258	3.59189	3.59527	3.12642	3.86533
3.37971	3.43447	3.03371	4.20123	3.12885	2.92791	4.05323	3.77636	3.74869	4.70958	4.126	3.03748	2.62764	2.3898	3.72711	4.02223																					4.2837	3.07517	3.23311	2.97342	4.00381	1.29504	4.68565	2.30385	3.40736	3.67087	3.20109	3.59524
3.21221	2.97718	3.35326	4.38613	2.4621	3.52945	3.61605	3.6393	3.67237	3.663	3.97985	3.22992	2.81672	2.4745	3.60072	3.88085																					4.08986	3.39242	3.96301	2.47526	3.7199	0.923237	4.63736	2.8723	2.76405	3.80461	3.30441	3.90826
3.46767	2.84107	3.98049	4.58258	3.14763	2.56383	3.68997	3.66473	3.55794	4.439	4.35977	3.53885	2.6357	2.70575	3.7382	4.59544																					4.18437	3.45542	3.67322	2.92637	3.4609	1.37726	4.55225	2.76564	3.35385	4.24561	2.82311	3.94628
3.17487	3.47529	3.2504	5.08887	2.74355	3.50477	3.3624	4.87355	3.94075	4.66469	3.90257	3.52124	2.6232	2.96541	3.31621	4.21404																					4.44637	3.66029	3.55171	3.12229	3.58696	1.72693	4.98395	3.15989	3.74234	3.03434	3.21159	3.61524
3.3212	3.303	3.64062	4.30991	3.23621	3.67262	3.47303	4.20621	4.4258	4.55116	4.06489	3.09538	2.93285	2.70028	3.01346	4.4447																					3.62355	3.1404	3.28455	3.7011	2.75369	1.9229	5.06236	3.57012	3.57049	3.76877	2.86475	3.2536
3.59575	3.25699	3.36611	4.26569	3.47865	3.4705	3.74621	4.3361	4.35587	4.98113	4.14117	3.13084	3.03021	2.99091	3.3412	3.94639																					3.66007	3.25764	2.94273	3.08478	3.12973	1.03026	4.56441	3.43773	3.68164	3.3645	3.13332	3.20734
3.45811	3.23231	3.636	4.31402	2.42832	3.18512	3.55699	4.88219	4.4048	4.91227	3.97182	3.09234	3.59167	2.94312	3.63058	3.95364																					3.59728	3.3781	3.21033	2.78442	3.3984	1.62611	4.56425	3.24451	3.27894	3.72466	2.88467	3.36546
3.74334	3.8774	3.12155	3.81532	2.31103	3.15902	3.11739	3.93276	4.33564	4.08429	4.31254	2.66495	3.03465	3.37632	3.22694	4.11987																					3.71801	3.70313	3.3353	2.60323	3.76245	1.28242	4.39656	3.84198	2.91575	3.22384	3.26301	3.17438
4.01586	4.08083	3.57345	4.10055	3.12818	3.30983	3.35506	3.88689	4.56165	4.1588	3.75233	2.93442	3.0674	3.14611	3.45968	3.99305																					3.59042	3.91676	2.88812	3.10809	3.3177	2.53845	4.52461	3.5884	3.53755	2.97894	3.37851	3.46121
3.57827	3.8421	3.069	3.85288	2.9392	3.18159	2.83641	4.52557	4.36186	3.89838	3.87037	2.91939	3.09457	3.20312	3.47068	4.45345																					3.71413	4.02125	2.91072	2.73841	3.52114	2.17553	4.16071	3.5567	2.77149	2.67021	3.73866	3.35876
4.18228	3.51807	3.35058	3.87289	3.46846	3.86715	3.30598	4.15463	4.61216	4.04426	4.02626	2.42814	3.06067	3.33348	3.26866	3.96297																					3.82402	3.96847	2.34986	2.60917	3.62394	2.13447	5.06336	3.59536	3.0843	3.73542	3.54125	3.02366
3.60591	3.68555	3.36443	4.02074	3.19005	3.07561	2.90799	3.92279	4.26482	4.35139	3.56671	2.94758	3.33032	2.9906	3.50952	4.77539																					4.37089	4.14132	2.37956	2.56553	2.88875	2.32632	4.51873	3.96327	3.03446	3.54922	3.02928	2.73077
3.63958	2.64588	3.32768	2.93634	2.32307	3.18936	2.62426	4.53847	4.83787	4.25781	4.17826	3.20573	2.82518	2.87843	3.86198	4.14719																					3.44556	3.66696	3.11472	2.43434	3.42979	2.11894	4.99289	3.70459	2.96723	3.51747	3.1177	2.82889
4.06528	3.47035	3.50691	3.8692	2.21863	3.27336	2.89234	4.99132	4.24674	4.05615	4.30105	4.02254	3.33356	2.84149	3.87296	4.43019																					2.99781	3.31783	2.50228	2.25376	3.54946	1.74191	4.56046	4.18228	3.23081	2.70078	2.78322	3.27526
3.53945	3.18372	3.42434	3.42779	2.72927	2.80973	2.5279	4.53161	4.00038	3.84944	4.46838	4.1025	3.17562	2.94181	3.58002	4.59373																					3.75615	3.74948	2.38395	2.91662	3.25436	1.98597	4.56645	3.75589	3.37503	3.4312	3.1549	3.57601
3.84732	3.14688	3.92512	3.47936	2.77265	2.60439	3.49064	4.94085	3.89076	4.47249	4.22375	3.42976	3.20581	2.94133	3.47082	4.25186																					3.77097	3.47905	2.462	2.53224	3.24773	1.78391	4.19433	3.60014	3.01784	3.02623	3.78548	3.74729
3.58228	2.97641	2.78077	3.18224	2.87144	3.04182	3.45474	5.29531	3.63908	4.22907	4.38007	3.11641	3.00914	3.07625	3.46272	4.78802																					4.15123	3.31257	2.30707	3.03308	2.76638	1.92118	4.30456	3.21739	3.23652	3.41639	3.2665	3.24165
3.49348	3.29369	3.6209	3.471	3.77021	3.3869	2.6901	4.58512	4.20901	4.21545	3.67117	3.19702	2.52787	3.15206	3.7464	4.48772																					3.72462	3.17386	2.82046	2.90638	2.99753	1.55803	4.4553	3.09309	3.24167	2.87921	3.40231	3.49021
3.81212	3.4538	2.80586	2.60818	3.1437	3.19195	3.07341	3.95242	3.96328	3.9719	3.8371	3.63724	2.43993	2.65389	3.60536	3.89093																					4.2328	2.9628	2.84072	3.15258	3.18391	1.36939	3.75706	3.35468	3.12435	3.05567	3.19142	3.85892
3.48502	3.4042	3.39007	3.28723	3.57167	3.1501	3.53672	4.20845	4.06527	3.76331	4.03606	4.0199	2.43031	2.62001	3.02199	3.91519																					5.34021	3.44387	3.08758	3.2181	3.93943	1.95747	4.42402	3.68713	2.8864	2.91795	3.55148	3.1397
3.8701	3.59204	3.12023	3.02798	3.28525	2.88422	2.94143	4.20914	4.01798	3.60665	4.18851	3.62213	2.76583	2.71801	3.25229	3.1753																					4.35528	3.13243	3.3333	3.05959	3.6156	1.32199	4.30674	4.09786	2.53929	2.96789	3.59627	3.63024
3.25321	4.37864	3.69968	3.65975	2.81962	2.50261	3.40854	4.40349	4.21167	4.38435	3.50938	3.30631	2.08155	2.58467	2.86933	3.74774																					4.60215	3.51748	3.15955	3.28553	3.43054	1.37859	4.3828	3.73437	2.33601	3.19163	3.23089	3.96391
3.92725	3.89588	3.77353	3.67837	3.28624	3.35998	2.99579	4.82265	4.06753	4.12314	3.78769	3.81308	2.58238	3.37524	3.50811	4.14075																					4.73743	3.63812	3.25812	3.17688	4.36531	2.45075	4.59367	3.8606	2.72064	3.42819	2.91553	3.53922
3.2073	4.2779	4.24815	3.41692	3.57298	2.75351	2.75966	4.3047	3.9805	4.55775	3.78386	3.24781	3.00471	2.80929	3.26382	4.19091																					5.06604	3.36975	3.43368	2.97528	4.19108	2.68914	4.61474	3.9643	2.77604	3.38736	3.00695	3.65559
3.49516	3.94281	3.78762	3.57037	3.51962	2.94515	3.19567	4.72953	3.96896	3.79409	3.29976	3.20813	2.2794	3.47643	3.22229	4.42209																					4.77305	3.15792	4.06281	2.41218	3.99057	1.50917	5.1704	3.33616	2.52058	4.01256	2.95661	3.52469
3.69884	4.09561	3.79837	3.67885	2.82458	3.36266	3.2521	4.16096	4.05918	3.67385	3.81811	3.13053	2.77527	2.99606	3.06453	4.34521																					4.21545	2.8497	4.38389	2.76621	5.26288	2.35418	4.36387	3.5248	3.37274	3.22664	3.14904	3.48854
4.30983	3.8441	3.82353	3.29693	2.97124	3.39241	2.5591	4.19649	3.59846	4.01605	3.44107	3.74146	2.35369	2.79813	3.26322	4.44779																					4.84738	3.57619	4.16709	2.86242	5.01001	3.50835	4.76872	3.25141	3.46359	3.57956	3.20682	4.00351
3.99372	2.88944	3.44284	3.69741	3.64434	3.11842	2.98749	4.1115	3.84631	4.00654	3.95652	3.25085	2.64535	2.8617	3.35943	4.13558																					4.56448	3.63155	3.80409	3.15942	4.90472	3.47791	4.24954	3.08273	3.29457	3.68096	3.50026	3.37707
4.05664	2.47082	3.93541	3.91104	3.47934	4.05491	2.51356	3.69522	3.74074	3.32571	4.27463	3.26805	2.1103	3.03454	3.11307	4.42732																					4.89339	3.02956	3.68962	3.3902	4.95039	2.5559	5.02396	2.83436	3.52147	2.78455	3.28483	3.58473
3.14547	2.69732	4.07144	2.81208	3.81139	3.50457	3.14626	3.73852	3.52654	4.02438	3.8041	3.38886	2.66594	3.56482	3.09874	3.48858																					4.70825	3.67725	3.43495	3.13119	4.88937	2.50933	4.34085	3.31943	3.73074	3.5895	3.35251	3.34131
3.08879	3.33097	3.47672	2.73237	3.65547	3.37512	3.21946	3.78549	4.06282	3.49563	3.78939	3.21532	2.20607	3.41097	3.51894	4.4275																					4.80273	2.75987	3.1981	3.09781	4.74593	2.85528	4.27034	3.04362	3.17299	3.65627	3.93562	3.14644
3.08304	3.53274	3.91489	2.4805	4.0696	3.10278	3.1833	3.90285	3.99678	2.92718	4.54449	3.29481	2.40032	2.9835	3.09793	3.43443																					4.38634	3.45251	2.8838	2.78795	5.39625	2.30005	3.98784	3.32217	3.21087	3.6108	3.92708	2.67696
2.86623	3.52896	3.85244	2.30563	3.4177	3.7486	3.02367	4.95722	3.48255	3.09138	4.3549	2.32131	2.76288	2.64824	3.70532	3.37754																					4.68674	3.11322	3.52141	2.88286	4.79218	2.72155	4.50785	2.97245	3.34911	3.74359	3.79566	2.96529
3.66899	3.74742	3.70534	2.69365	3.74304	2.81665	2.83759	4.55928	3.61874	3.41172	4.3353	3.62648	2.84247	3.31698	3.50451	4.10031																					4.33176	3.06353	2.86877	2.855	4.77565	2.72966	4.22054	3.29766	3.11532	3.46086	3.61256	2.93943
2.93132	3.6842	3.81891	3.0472	3.39175	3.17521	2.9572	3.83503	3.76851	3.90188	4.28305	2.85728	3.67112	3.31996	3.82114	4.7095																					4.16051	2.93092	2.91922	2.59402	5.90406	2.86509	4.22087	3.04236	2.46301	3.38395	3.28352	3.89152
3.08362	2.95529	3.2297	2.38595	3.92624	2.83975	2.61467	4.11971	3.53529	3.93106	4.49933	4.17515	3.45787	3.21135	3.67916	4.08382																					3.89389	3.02922	2.89623	2.57182	5.00291	3.14366	4.50052	2.81102	3.54924	3.54239	3.42008	3.47622
3.05341	2.82995	3.41186	3.13707	3.75679	3.11533	3.2236	4.36361	3.6623	3.71881	4.70311	3.45406	3.56139	2.98776	3.36008	4.09651																					4.19076	3.01376	3.02806	2.66697	4.78689	3.3605	4.71818	2.31074	3.21814	3.39714	3.52293	3.57512
3.35342	3.25577	3.35647	2.76078	3.90514	2.29713	2.61275	4.45111	3.81118	3.90331	4.91698	3.2201	3.29673	2.76367	4.12019	4.85677																					4.25965	3.03101	3.10687	3.3066	4.39057	2.79026	4.00596	3.56208	3.0684	3.63534	3.55754	3.47537
3.61659	2.86256	3.39021	3.04742	3.03271	3.16198	3.26776	4.70423	3.86631	3.91938	4.98231	3.52274	3.90412	3.61165	3.70949	4.79274																					5.16572	3.07675	2.64969	2.85386	4.89263	2.78566	4.01471	3.00044	3.60945	3.07658	3.73427	3.87346
3.51278	3.37157	3.10503	3.20871	3.30737	2.55493	3.55247	4.52989	3.13793	3.87211	5.02337	3.28171	3.99306	3.85808	3.24751	4.44623																					4.02435	2.94748	2.33048	2.96248	5.03061	2.91704	4.61953	3.977	3.13157	3.47463	3.61289	3.62595
3.36172	3.55341	2.9911	3.00952	3.25062	2.80772	2.69148	4.40335	3.27323	4.55166	5.18618	3.29696	4.13346	3.1766	3.73512	4.34331																					4.12861	3.22315	2.56042	3.48778	4.50328	2.66873	4.56935	3.59691	3.46772	3.10422	3.86129	4.04388
3.88215	3.45732	4.2775	3.33723	3.38093	3.11614	2.64755	3.81338	3.49501	4.10912	4.68226	3.84439	3.89607	3.32142	3.4541	4.81054																					3.90955	3.5357	2.83392	2.739	4.6425	2.83661	4.25669	3.77071	3.15447	3.27227	3.63812	4.32619
3.28392	3.16001	3.12256	3.92397	3.05675	3.13584	2.50374	3.78629	3.24082	4.07991	4.31928	3.1572	4.18128	3.04805	2.8027	4.4136																					4.16348	3.49047	3.229	3.22668	5.13017	3.0895	4.229	3.56882	2.85722	3.60205	3.4176	3.67372
3.36054	3.34314	3.95348	3.24243	3.07928	3.19706	3.24888	4.55149	3.27215	3.75733	4.90424	3.69633	3.61295	4.14835	2.96205	4.64807																					4.05247	3.70062	3.8298	2.79986	4.79479	3.16722	4.04092	2.78546	2.94386	3.46733	3.63056	3.75198
3.71517	3.68302	3.78194	3.26697	3.06918	4.01619	2.93452	4.49474	3.177	3.31302	4.22801	4.10256	3.58645	3.58741	3.27113	4.25257																					3.97462	3.56921	3.64067	3.61882	4.03503	2.95955	4.30571	3.17611	2.85784	2.944	3.9866	3.87564
3.1695	4.00897	3.66952	3.00954	2.66292	3.77684	2.70542	4.21658	3.69054	3.64868	4.18474	3.78974	3.84414	3.31235	3.25163	4.58779																					4.05965	3.77934	3.74072	4.02973	3.88077	2.59616	4.37763	3.48712	2.68298	3.39963	3.98086	3.83744
3.83844	3.64929	3.5844	3.39547	3.51828	2.9974	2.89325	4.41552	2.8172	2.88081	4.16411	4.14486	3.3668	3.07343	3.66678	4.77326																					3.58482	3.95401	3.7853	3.82964	4.39731	2.65224	4.30114	3.88805	4.0713	4.02949	3.87296	4.02759
4.06709	3.50033	3.65643	3.59389	3.80285	3.17778	3.11728	4.50533	3.37869	3.51069	4.23022	3.93019	3.68315	3.06569	3.21425	4.94649																					3.39015	3.54166	3.59104	3.79654	4.0186	2.71034	4.56576	3.88559	3.41779	3.48444	3.74895	3.85079
3.96161	3.54531	3.60466	3.28681	3.59377	3.78225	3.30865	4.74167	3.40325	3.29136	4.65426	2.73993	3.96076	3.44827	3.81888	4.49455																					3.59339	3.87005	4.21348	3.48685	4.92229	3.02897	4.33598	3.4573	3.83229	3.26885	3.73691	3.37588
4.01604	3.20521	3.84261	3.22573	3.37855	3.88359	3.04908	5.20254	3.00048	3.05125	4.32893	3.1073	3.92515	3.60617	3.62555	4.65285																					3.44383	4.69957	3.79647	3.47425	4.72367	3.15109	4.18423	3.09501	3.61386	3.55679	3.469	3.083
3.71176	3.65648	4.08673	3.14389	3.07421	3.68443	2.71673	4.49816	3.0558	3.32116	4.29009	3.53835	4.0316	2.45402	3.51222	3.60242																					3.6432	3.78561	4.05768	3.2636	4.65132	3.05883	4.4776	2.52249	3.30145	3.5413	3.5292	3.02547
3.51153	3.41086	3.75176	3.05986	3.08957	3.98057	2.74746	4.54426	2.97701	3.43285	4.41074	3.49152	3.22009	2.7385	3.4708	4.53275																					3.70254	3.60987	3.71397	3.63923	4.05183	3.2855	3.86247	2.54853	3.41221	4.18365	3.40312	3.84899
3.89292	3.04324	4.11281	2.95027	3.3736	3.25299	3.12001	4.91624	3.45472	3.1287	4.36648	3.60787	3.49605	3.02532	3.5202	3.59193																					3.75217	3.89808	3.64795	3.69343	4.17089	3.17296	3.53622	3.47168	3.66844	3.76787	3.9302	4.14495
3.93458	3.4497	4.18195	3.03518	3.93639	3.39777	2.81342	5.26315	2.41963	2.9963	4.28056	4.00644	3.56038	3.4024	3.27462	3.20554																					4.44909	3.62165	3.64569	3.62776	4.17771	3.74548	3.78267	3.49596	3.53963	4.01043	3.34815	4.36137
4.12305	3.30465	3.885	3.82484	2.87463	3.15896	2.69815	4.75429	3.20433	2.72084	3.32486	3.92463	2.6749	2.91475	3.66539	4.23607																					3.52383	2.94542	3.95746	3.35672	4.29124	2.46625	3.25314	3.25279	3.92539	3.78813	3.53643	4.11244
3.47376	3.5308	3.78598	3.59993	3.09276	2.9271	3.37747	4.3491	3.41588	2.82249	3.68483	3.23764	3.32777	3.07467	3.9125	4.31276																					3.91014	2.59082	3.80007	3.80309	4.59746	2.95607	3.73872	3.31273	3.82485	3.58776	3.51503	4.61888
3.57933	3.19413	3.68189	2.78759	3.463	2.93928	3.69976	4.24792	3.41358	3.07866	3.44672	3.72174	3.0007	3.10746	4.16209	4.3994																					4.33491	2.67301	3.5679	3.89849	4.75014	1.84502	3.95722	3.36915	2.82929	3.24368	3.48483	4.40895
2.95616	3.47188	3.3638	3.01421	2.76195	2.9852	2.93763	4.15365	3.73676	3.61458	3.96979	2.93629	3.26624	3.22741	4.06599	4.02251																					3.78581	3.44625	3.51448	3.54168	3.93297	1.9156	4.01656	3.42169	2.95267	3.51672	3.41815	4.54728
3.94123	3.20571	3.46762	2.71711	3.26865	3.61637	3.34108	4.37874	4.00958	3.01526	4.11594	3.67863	3.74907	3.09236	4.61805	4.62045																					3.98559	2.81731	3.35926	3.2546	4.22026	2.65715	3.70897	3.47307	3.21842	3.13973	3.79926	4.06586
3.71343	3.0708	3.64335	3.70071	3.57389	3.37285	3.6822	4.88059	4.10156	3.64096	3.42925	3.3745	3.35665	2.36962	4.16057	4.25106																					3.64652	3.22864	3.4028	3.86018	4.15329	2.35409	3.70083	3.3314	3.0334	3.92735	3.59647	3.39738
3.23267	3.08137	3.25712	3.58458	3.38172	2.93815	3.2519	4.39762	4.17281	3.43149	3.96906	3.98078	3.66311	2.50048	3.87466	4.34893																					3.9738	3.43911	3.37097	3.82032	4.56174	2.70786	4.1537	3.79208	2.85691	3.29261	3.6203	3.6102
4.25349	3.15262	3.67024	3.78079	3.25074	2.72255	3.74075	4.88372	3.52037	3.54047	4.0483	3.32957	3.68281	2.96488	4.41614	4.48249																					4.03895	3.16301	3.69347	4.11113	4.48649	2.3308	3.99368	4.17929	3.14015	3.34388	3.2501	3.92777
3.39399	3.05562	3.74573	3.33614	2.98861	2.94825	3.90428	4.61831	3.24894	3.07633	3.97734	3.48681	3.64501	2.89224	4.69386	4.0437																					3.81456	3.67247	3.94683	3.71546	4.53742	2.36372	4.13327	3.55871	3.42337	3.40991	3.60031	3.5004
3.25486	2.83391	3.77213	3.68778	3.40888	3.18738	3.65695	4.62685	3.30393	3.35986	4.25312	3.73378	3.55429	2.83478	4.31434	4.39813																					2.91909	3.28853	3.40356	3.87391	4.68244	2.44706	4.34122	3.47592	2.82281	3.5682	3.37799	2.94083
3.02967	3.95531	4.0717	3.99402	3.4674	2.86395	3.93308	4.59464	3.25999	4.0016	3.78436	3.53665	2.97521	2.61045	4.17966	3.76188																					3.48823	2.9879	3.9146	4.31236	4.53267	3.12957	3.6816	3.70325	3.28299	3.61538	3.56186	3.28339
3.60567	3.77395	4.03234	4.08483	3.35925	3.01875	3.65678	4.74144	2.72062	3.6252	4.24137	3.34004	2.37732	2.59057	3.81048	3.9189																					3.22101	3.225	3.65021	3.63177	4.16599	3.21704	4.27402	4.13425	3.68566	3.42424	3.56426	3.54085
3.62179	3.5257	3.82446	4.41558	3.75653	3.19145	3.31543	4.05108	2.62938	3.78421	3.97312	3.82175	2.78295	2.62417	3.81519	3.99794																					3.49671	3.21537	3.25974	2.9172	4.44242	3.0157	4.77464	3.38864	2.87742	3.46027	3.59743	3.83393
3.10665	3.24356	4.34434	4.64149	3.77225	2.79268	2.97537	4.02301	2.61846	3.54363	3.86333	3.24088	3.08229	2.53264	3.72194	3.7593																					3.19141	3.38927	3.62968	3.51036	3.98583	3.10227	4.69458	3.6682	2.79339	3.34249	3.92946	4.0206
2.95184	3.27475	3.61521	4.70322	3.46847	3.48712	3.73012	4.60845	2.83614	3.85175	4.40569	3.76626	3.47501	2.49234	4.22309	3.79657																					3.95126	2.88407	4.06995	3.70418	4.10204	2.93454	4.63317	4.03443	3.48417	3.62201	3.57111	4.18638
3.77024	3.41311	3.99334	4.64458	4.00188	3.7963	3.28062	4.38483	3.20051	4.05323	3.8198	3.2893	2.6897	2.66847	4.25076	4.26044																					3.87504	3.26638	3.37992	3.51256	4.84194	2.85305	4.33424	3.46548	3.1735	3.59307	2.93484	3.49906
3.73247	3.3319	3.52693	4.41564	3.65998	3.81619	2.63533	4.07168	3.24525	3.58304	4.0175	3.25674	2.74252	3.3262	4.05002	3.64888																					3.00242	3.22551	3.13345	3.50121	3.89848	2.12171	4.49175	3.35282	3.14429	3.25518	3.65676	3.8679
4.01881	2.53646	3.70062	4.56951	3.38387	3.36624	2.64912	3.96882	2.95857	4.29068	3.96866	3.37445	2.83532	3.24468	4.00296	3.73496																					3.23163	2.95696	3.15601	3.06015	4.49688	2.07447	4.04721	3.29644	3.06726	3.20508	3.93844	3.91792
3.68286	3.15494	3.57613	4.39886	3.73776	3.39083	3.34284	3.81419	3.66784	4.49023	4.01091	3.08314	2.34121	3.48224	3.9849	4.30039																					2.6804	2.90078	3.02206	3.90154	4.74879	2.52837	4.43324	4.22606	3.42675	3.02526	3.52043	4.12019
3.51946	3.41201	3.89877	3.99467	3.72822	3.3269	3.39642	3.93877	3.5598	3.59664	4.39518	2.9715	2.56479	3.24724	3.97485	4.42007																					3.23407	3.44382	3.04456	3.45627	4.97747	2.36009	4.29379	4.40635	3.43672	3.34752	3.50453	3.94303
3.26902	2.84179	3.52909	4.38009	3.57568	3.13331	3.51301	4.60233	3.2864	3.0918	4.1667	3.24037	2.92395	3.11022	3.65758	4.02798																					3.35377	2.9759	3.55677	3.9373	4.51353	2.25506	4.44104	4.14552	3.39523	3.31486	3.72461	3.82649
3.30972	3.35146	3.31506	4.47469	3.42742	3.21691	3.83889	4.37892	2.92408	3.72992	4.05255	3.6265	2.62388	3.50375	3.90202	3.95344																					2.83346	2.7594	2.91906	4.09483	4.14691	2.66664	4.875	3.51554	3.26038	3.63088	3.23941	4.4116
3.46611	2.83226	3.52414	3.87611	3.48904	2.90216	3.24418	4.50091	3.01964	3.22356	4.35719	3.38717	2.51816	3.01608	3.33733	4.32354																					3.60737	2.94995	2.85987	3.82591	4.08427	2.49351	4.73801	2.89529	3.40399	3.45109	3.26061	3.78177
3.45397	3.00144	3.74214	4.37423	3.27736	3.68972	2.40054	4.69322	2.78999	3.62954	3.66691	3.02072	2.81265	3.58692	3.72395	4.59648																					4.12541	2.99887	3.35665	3.81078	4.20628	2.51208	4.40129	3.53416	3.19909	3.3057	3.49534	3.77091
3.47095	2.49976	3.69753	4.13555	3.37419	3.6236	2.55835	4.71775	3.53362	3.91833	4.19657	3.40936	2.44589	3.02794	3.60963	4.24334																					4.35442	2.80143	2.92134	3.15103	4.21926	1.80239	4.50231	3.80354	3.08561	3.27564	3.23847	4.33815
4.20281	3.35016	3.69636	4.45461	2.67366	3.25336	3.16636	4.42647	3.71065	4.15915	3.93317	3.64862	2.10369	2.86955	3.05528	4.56196																					3.58418	2.66056	3.13401	3.36948	3.65505	1.62428	4.49334	4.26725	2.7548	3.47691	3.15203	3.97246
3.72085	2.849	3.42127	3.87149	3.40131	3.54909	3.09813	4.34823	3.50888	4.2485	3.31733	3.70709	2.46963	2.49443	3.44774	4.3505																					4.35361	3.32914	3.40598	3.15525	4.11116	1.78611	4.65132	3.67607	2.79031	2.56969	2.97893	3.95637
3.27448	2.83017	3.08267	3.9822	3.29386	3.49755	2.97555	4.13732	3.72546	4.71647	4.2683	4.35178	2.3665	2.56701	3.71267	4.61725																					3.46831	3.36136	4.03947	3.54282	4.10919	2.63122	4.52151	3.83759	3.30752	3.42139	3.07208	4.45228
3.45108	2.95896	3.26444	3.94541	3.30075	3.33267	3.58256	4.00348	3.76274	3.65704	4.0033	3.43375	2.90612	2.9789	3.71636	4.0123																					3.80844	3.55236	3.41641	3.34364	3.93465	2.5772	4.68389	3.76668	3.22641	3.24461	2.87672	4.01769
3.72621	3.01055	3.47653	3.88873	3.10943	3.49005	3.24437	3.78157	4.00245	3.72473	3.67151	3.52911	2.49342	3.13764	3.93877	4.53086																					3.38303	3.78674	3.92535	2.88646	4.31426	2.82832	4.48144	3.63968	3.72935	3.3012	3.53406	3.91195
3.79412	3.51856	3.48365	4.16047	3.36883	3.50118	3.52877	3.93178	4.19741	4.08914	3.89987	3.6578	2.50957	2.53305	3.57768	4.82224																					3.05652	3.11021	3.50828	3.38385	3.88223	2.3738	4.07571	3.71271	3.61697	3.45536	3.14003	3.08666
3.69251	3.10049	3.38301	4.35475	2.52354	2.95888	3.18811	4.41026	3.91251	4.22911	3.60859	3.79131	2.54095	2.40429	3.26066	4.80304																					3.47543	3.44147	4.13254	3.66733	4.19782	1.92855	4.27759	4.21156	3.7457	3.2066	3.9069	3.57527
3.90741	3.35465	3.7362	4.71853	2.58042	3.35949	2.92802	4.19378	2.93787	4.80519	3.54616	3.40153	2.2926	2.47894	3.98387	4.96751																					4.06979	3.59111	3.85626	3.54023	4.52884	2.86732	4.48153	3.327	3.12488	3.6878	3.36647	3.32137
4.57486	2.75386	3.56522	3.71413	3.48652	3.09704	2.6129	3.27368	3.57592	4.08696	3.93235	3.27989	2.86655	2.79547	3.89503	5.42816																					3.62672	3.19254	3.81361	3.40136	4.30465	3.04769	4.93338	3.75849	3.81743	2.98125	3.31302	3.21848
4.50943	2.7868	3.32818	4.2943	2.94834	3.28588	3.26946	3.89687	3.54286	4.55496	3.97008	3.91213	3.27351	2.45139	3.63695	5.22611																					3.58676	3.65012	3.76034	3.7438	4.14837	4.04643	4.45355	4.36026	3.79045	3.7095	3.34055	3.10921
4.17566	2.99912	3.42633	4.05052	3.11989	3.3546	2.9751	4.70036	2.98538	4.10726	4.00625	3.5073	2.6359	1.92186	3.28066	4.51902																					3.90399	3.9167	3.48662	3.53295	4.56568	3.20107	3.85929	4.18409	3.10761	3.27156	3.33472	3.34286
4.27983	2.83745	3.41507	4.10053	2.98728	3.58549	3.04339	3.88406	3.10461	4.07645	3.75678	3.59609	2.71911	2.04276	3.48268	4.37478																					3.98262	4.09218	3.25611	3.33515	4.18864	3.60662	4.67701	3.60927	3.42404	2.8067	3.19962	3.05624
4.18413	2.97369	3.14458	4.46326	3.0074	3.82803	3.48543	3.76235	3.67869	4.61719	3.80613	3.44993	3.50838	2.28788	3.83401	4.07978																					3.96476	4.18107	3.43112	3.45177	4.12457	3.4141	4.09554	3.77666	3.39654	3.06676	3.55863	2.9267
4.34872	2.69	3.68281	4.14635	3.14337	3.86998	2.49789	4.20634	3.46881	4.60445	4.00903	3.75995	2.68776	1.98935	3.89656	4.1234																					3.23672	4.11356	3.67374	3.24636	3.83533	2.83163	4.5742	3.91787	3.83313	3.48769	3.36489	2.77213
3.73513	3.16635	3.8236	3.01798	3.47012	4.00313	3.18679	4.09613	3.06548	4.20802	3.27316	4.83516	2.43209	2.61512	3.99259	4.35228																					3.64904	3.94496	3.64552	3.79668	3.47656	3.37059	4.16151	3.77237	3.51998	3.40703	3.07996	2.72723
3.47987	3.10283	3.62667	3.38303	3.30192	3.4651	2.91254	3.95475	3.43631	4.10028	3.75278	3.60637	2.78405	3.26849	3.97493	4.28137																					3.77118	3.58858	3.53513	3.72646	3.72669	2.92175	4.25849	3.88883	3.87295	3.15779	3.52455	3.24849
3.723	3.09125	3.30112	3.38858	3.4734	3.41052	2.7352	4.02738	3.82555	4.51215	3.45698	3.60582	3.36363	2.96616	3.96884	4.55461																					4.06001	3.38221	3.00415	3.99425	3.82386	3.72375	3.65924	3.84669	3.33412	3.66521	3.68309	3.3723
3.29722	3.03221	3.8534	3.80452	3.39041	3.84962	2.88483	3.87196	3.04015	4.78552	3.3146	3.43035	3.06646	3.19791	3.81489	3.96611																					3.6669	3.6307	3.47278	3.50553	3.21631	3.53806	3.71478	4.49152	2.9934	3.18916	3.28925	2.64414
3.62291	3.24785	3.65997	3.46978	2.93922	3.88825	2.82734	3.59454	2.90043	4.27515	3.41457	3.39636	3.48833	3.71021	3.63246	4.96039																					3.6502	3.70405	2.93604	3.88731	3.56969	3.128	3.43972	4.2019	3.51557	2.94393	3.66761	2.43372
4.09739	2.73216	3.58349	3.58765	2.94168	3.65112	3.17898	3.759	2.93803	4.46736	3.48837	3.09662	3.33561	3.04922	3.59084	4.03261																					3.20978	3.75944	3.6081	3.92753	3.74156	3.31745	3.46056	3.75911	3.44497	3.37033	3.44857	2.60274
4.29365	2.96594	3.47991	3.87857	2.97305	4.21302	3.18744	3.21923	3.3045	4.70415	3.40516	3.30468	2.57019	3.11392	3.59479	4.5443																					3.18018	4.50692	2.96611	4.28559	3.74018	2.32044	3.38918	3.62991	2.68485	4.09136	4.06835	2.90554
4.03847	3.11258	3.27944	3.57381	3.35596	3.12924	3.10521	3.7684	3.4477	4.35744	3.64745	2.6847	3.00088	2.77518	3.42626	4.13278																					3.1929	4.68288	3.04133	4.26062	4.09329	2.95251	4.12781	3.65536	3.51886	3.97825	3.49621	2.96069
4.0701	3.21369	2.88645	3.80925	3.62629	3.53947	3.17484	3.84182	3.83857	4.69905	3.33029	2.94384	3.0755	3.98772	3.27457	3.65448																					3.86573	4.177	3.497	4.42125	3.95205	2.56948	3.45857	3.60218	3.26461	3.46803	2.87768	3.22512
3.92674	3.09413	3.28115	3.64571	3.25738	3.47189	3.39354	4.23727	3.20884	4.06596	3.26633	3.1118	3.50418	3.40828	3.22295	4.46667																					3.08833	4.24051	3.50736	4.15027	4.41632	3.37642	4.49593	4.16907	4.11578	3.46523	3.40931	3.4983
3.74322	2.95641	3.07782	3.49208	2.86931	4.29668	3.18059	4.25022	3.46813	3.75841	3.63757	3.52661	4.57273	3.54395	3.38549	4.72288																					3.63779	3.8642	3.62408	4.17688	4.19702	2.91543	4.08424	4.45582	3.56392	3.80893	2.883	3.96049
4.17799	3.33914	3.84228	3.59328	3.23091	3.66656	3.06128	4.66029	3.62892	3.82138	4.25145	3.748	4.02425	3.91446	3.43454	3.92498																					3.56084	4.48821	3.38627	3.90404	3.41077	2.81258	4.00586	4.24806	4.32021	3.67965	3.27721	3.6791
3.64078	3.26647	3.57327	3.15082	3.12488	2.97631	3.11522	4.75223	3.46555	4.08826	3.26115	3.84206	3.58535	3.17513	3.27151	4.13736																					3.45065	4.34919	2.92665	4.14227	3.59988	2.32348	4.69359	4.43871	4.02117	3.37345	3.22303	3.81867
3.96767	3.11238	3.8259	3.3171	3.47729	3.61336	3.23341	4.30201	3.54652	3.92815	3.74235	4.00865	3.83705	3.41591	2.85012	4.25031																					4.0898	4.18287	3.32158	4.27262	4.1534	3.17787	4.93834	4.55143	4.16128	3.05681	3.52023	3.67017
4.55942	3.45349	3.68987	3.36552	3.61017	3.85496	3.54886	4.10731	3.46362	3.46963	3.62152	3.67906	3.22419	3.64678	2.87648	3.79466																					4.31862	5.0868	3.01566	4.77909	3.94508	4.08549	4.72208	3.93723	4.25379	2.92897	3.90051	3.62336
4.69173	3.19525	3.81627	3.32953	3.37186	3.31206	2.97815	4.32907	3.23472	3.38259	3.70748	3.6057	3.99899	3.12888	3.16542	4.58625																					4.09413	4.55512	3.43025	4.03573	3.59668	3.83538	4.53828	3.81232	3.75506	2.86008	3.68015	3.58945
3.45855	2.92524	3.85662	3.54437	3.33478	3.47944	3.53724	4.34622	3.23669	3.02508	3.59836	3.51627	3.37486	2.45672	3.05942	5.10284																					4.47103	4.27724	3.16522	3.91634	4.1823	4.22419	4.71958	4.02377	4.02885	3.28834	3.50925	3.54442
3.41795	3.4537	3.56502	3.33357	3.17502	3.22201	3.97141	4.72102	3.17732	3.61203	3.60511	3.37804	3.70463	2.78504	3.08651	4.80264																					3.95601	4.55598	3.65345	4.61453	3.83585	3.20999	3.92669	3.45878	4.35478	3.39194	4.10616	3.23058
3.27586	3.09107	4.27463	4.22264	3.24438	3.37527	4.01199	4.48654	3.00288	3.88334	3.24398	3.5623	3.50927	2.85048	3.33358	4.84425																					4.23667	4.19867	3.54703	4.60853	3.99493	3.9719	4.35891	3.98104	3.75303	3.59757	3.88467	2.98531
3.45769	3.32342	3.78905	4.13371	3.42466	3.39539	3.17559	4.46363	3.54509	3.44932	3.57324	3.6882	3.5077	3.07843	3.43482	4.65526																					4.13826	4.27275	3.19011	4.89176	3.92973	3.31705	4.44457	4.04355	3.90118	4.18749	3.7885	3.72275
3.68985	3.06779	4.12776	4.22233	2.87567	3.80978	2.76658	3.82558	3.28453	3.65033	3.32591	3.54333	3.44337	2.7471	3.02995	4.39209																					3.74669	4.33643	3.2647	4.45318	3.59178	3.21818	4.43255	4.10472	3.08365	3.88798	4.58184	3.58807
4.02946	3.33184	4.23844	4.06614	3.4933	3.77852	3.00449	4.39276	3.56713	3.48921	4.10576	3.70731	3.25732	2.86147	2.54571	5.76414																					3.87148	3.93596	3.29124	4.33233	3.84992	3.01668	4.93996	4.63177	3.41456	4.11995	3.93957	3.07882
3.7135	3.09767	3.73993	4.08272	3.84308	3.99329	2.94695	4.37507	3.33804	3.63754	3.60546	3.89319	2.58627	3.17952	2.75879	5.37059																					3.51711	3.68166	3.50665	4.51385	3.65224	3.12006	5.05806	4.57482	3.40952	3.90056	4.07019	3.43177
3.81589	3.28588	3.63865	4.46618	3.78695	3.79882	3.54199	4.29901	3.66746	4.36654	3.25674	3.78451	3.00529	2.42711	2.88076	5.56725																					3.2935	4.27781	3.68759	4.28765	3.93686	2.7883	4.98792	4.30947	3.2307	4.40076	3.60486	3.3704
3.42363	3.636	3.35206	3.83016	3.74484	4.12717	3.28184	4.33552	3.18647	3.97257	3.44035	3.1215	3.0375	2.29323	3.0019	5.35485																					3.42581	4.60643	4.22718	4.22713	3.73344	3.74386	4.51366	5.07875	3.66463	3.18822	3.96338	3.63112
3.52687	3.36084	3.76576	3.87382	3.34904	3.80891	3.27428	4.01502	3.41101	4.15155	3.82214	3.19678	2.85971	3.05955	3.62962	5.13244																					3.49886	4.07128	4.26749	4.00507	3.87659	3.20015	4.77993	4.6278	3.53666	3.32422	3.94498	3.67726
3.27022	2.8667	3.94561	4.08551	2.75322	3.44589	3.07161	4.09209	3.63383	3.67049	3.50961	3.85125	2.93117	2.67276	3.17433	4.69369																					4.45806	4.55554	3.99664	3.94405	3.7658	1.84504	5.27485	4.59599	3.91983	3.21875	4.35743	3.60779
2.74338	2.91162	3.96742	3.53605	3.27346	3.31305	3.32497	4.17605	3.18246	3.66529	3.76585	3.87716	3.14194	2.59494	3.21542	4.36645																					4.8085	4.33482	3.8	4.26525	4.15086	2.46663	4.85983	5.11761	4.09653	3.45778	3.28869	4.21093
3.81731	2.98008	3.83944	3.79613	3.66072	3.35616	2.9022	4.32582	3.09313	4.00081	3.52379	3.44826	3.02397	2.46188	3.24969	4.66129																					4.32981	4.36684	3.40269	4.37372	4.08297	3.16252	4.42075	5.06269	3.87418	3.61605	3.03523	4.40888
3.35481	2.83489	3.65086	4.22626	3.45518	4.04804	3.51936	4.22992	2.8259	3.55423	3.68761	3.29304	3.25467	2.51986	3.04927	5.15355																					4.02161	4.36638	3.4324	4.68724	3.49906	2.95803	4.93058	4.81531	3.57741	3.27299	3.05956	3.51318
3.19426	3.2715	3.7316	4.14694	3.95785	3.58832	3.43261	4.03784	3.35314	4.02504	3.80616	3.70555	2.93673	2.97326	3.39393	4.26875																					3.86627	4.24639	3.23143	4.0416	3.90221	3.09538	4.77525	4.82391	3.67316	3.57753	3.29215	3.38657
3.55155	2.63673	3.7156	4.11386	3.86201	3.54977	3.21564	3.98793	2.46966	3.67642	3.71133	3.89616	2.83995	2.40312	3.14407	4.68816																					4.08725	4.32184	3.96626	3.86627	4.20178	3.07925	4.80809	4.5015	3.82456	3.4372	3.33437	3.9465
3.89999	2.69133	3.89234	3.84774	3.68358	3.40148	4.08739	3.88545	3.11816	3.14654	3.64199	3.72178	3.06392	2.20266	2.94094	4.60237																					4.36385	3.98587	4.33157	3.59401	3.82073	3.09093	5.50581	4.73133	3.25038	3.52683	3.17426	3.361
3.4001	2.53914	3.63639	4.2547	3.44349	3.76433	3.58626	3.78971	3.3317	3.20019	3.63519	4.0027	3.20354	2.7567	3.28227	5.14044																					4.27333	4.43104	3.8743	3.94636	3.64431	2.82866	5.36525	5.65247	3.66362	3.43386	3.38118	3.92784
3.63245	2.10742	3.29803	4.05651	3.65299	3.3895	4.13879	4.13636	2.88193	3.50622	3.60177	3.55698	3.08937	2.73442	3.00999	5.6293																					3.54904	4.29177	3.45581	4.20598	3.88617	2.534	4.7823	5.0077	3.86456	3.71795	3.48929	4.10294
4.15275	2.69048	3.51345	4.08108	3.17887	4.18024	4.26581	4.72638	3.22814	3.31152	4.22733	3.73991	3.22919	2.46948	3.2555	4.54893																					3.76134	3.93273	3.2553	4.05527	4.34869	3.69766	4.49491	5.18461	3.19693	3.25173	3.37761	4.05413
4.16007	1.88555	3.65331	4.41838	3.26036	3.88316	4.49922	4.4339	4.07678	3.37768	3.56969	4.54534	3.36664	2.74983	3.29487	5.11912																					3.71537	3.25816	3.36089	4.63696	4.66344	3.03441	4.18967	4.37711	3.65832	3.42485	3.45407	4.33791
3.54079	2.36999	4.22727	4.03677	3.61193	3.76151	3.96926	4.24763	3.40246	3.66362	3.31723	4.50027	3.50936	2.10001	3.03114	5.34749																					4.12777	3.55098	3.21608	3.81433	4.17985	2.83518	4.79186	5.21247	3.92251	3.42321	2.91784	3.93293
3.82624	2.28944	3.67469	4.01571	3.62561	3.44855	3.45821	4.05681	3.55284	3.22523	3.73668	3.65197	3.23607	2.42589	3.67789	4.88469																					3.99737	3.75454	3.38906	4.11099	3.94477	3.19691	5.34113	4.83223	3.44933	2.93458	3.76628	3.40146
4.22632	2.70277	3.99564	3.88593	3.5459	4.22168	2.82939	4.14657	3.51603	3.93483	3.5093	4.20194	2.81098	2.39364	3.06316	4.90796																					3.84041	3.8203	3.38552	3.41624	4.5256	3.97983	4.6439	4.69132	3.12439	2.80606	3.78829	3.72507
3.52236	3.00981	4.08841	3.42257	3.19063	4.43137	3.11035	4.47326	3.12675	3.01334	3.69312	4.04619	2.50956	2.46234	3.23483	5.69471																					3.37503	3.52938	3.06242	3.43279	4.4115	3.65042	5.38178	5.5069	2.78154	3.13242	4.06795	2.90754
3.44449	3.08215	3.871	3.97836	3.1618	4.35752	3.11626	4.45367	2.91394	3.43197	3.97487	3.57664	2.9839	2.04531	3.23303	6.27269																					3.82013	3.73269	3.42825	3.21224	4.17104	3.49694	5.22801	4.99194	2.98755	2.98791	3.76	3.21387
3.4082	3.26135	3.13528	3.66407	3.2138	4.15534	2.98434	4.81467	3.05302	3.59584	3.64643	4.26189	3.26174	2.74624	3.93089	6.39039																					3.64957	3.44627	3.71858	3.48065	4.69385	3.10629	4.71621	5.25813	3.11069	3.22636	3.7918	3.55223
3.97258	3.09894	3.32559	3.62497	2.84408	4.07397	3.54769	4.20336	3.07328	3.75941	4.10846	3.82985	2.86486	2.56273	3.74347	5.44594																					3.38102	3.38977	3.31752	3.66168	3.88953	2.84657	5.10942	4.79909	3.56131	3.12532	3.46305	2.53751
4.07464	3.08889	3.90319	3.44899	2.9413	4.17049	3.42438	4.97078	2.52231	3.5641	3.41453	3.27916	2.50412	1.94164	3.86518	4.89458																					3.39181	3.45618	3.16547	3.80005	4.00898	3.05368	5.21711	4.69501	3.45261	3.13418	3.63665	3.51762
3.43865	2.87156	3.08705	3.00747	2.71199	3.93458	3.09737	4.7583	2.69022	3.36847	3.35027	3.83375	2.35302	2.56167	3.61057	5.08558																					4.24074	3.97361	2.94685	3.87369	4.12939	2.52831	4.48374	4.98563	3.42667	3.29922	3.62433	3.35662
4.11389	3.41017	3.21787	3.85867	3.0185	3.46681	2.95973	5.20596	3.21578	3.6471	3.83703	3.4255	2.5043	2.80352	3.37475	5.32369																					3.9062	3.85329	2.98635	3.87097	4.24269	2.70803	4.93666	5.15626	3.1948	3.11164	3.75078	3.46246
3.88881	3.39205	3.35761	3.44312	3.44994	3.43543	3.54323	4.93665	3.53236	3.7989	3.38112	3.20715	2.41119	2.8219	3.8089	5.03716																					3.58116	3.08177	3.35847	3.9286	4.56865	2.29868	3.90898	4.86823	3.78206	3.26152	3.46306	3.43141
4.20178	3.571	3.46397	3.52967	3.68803	3.35428	3.54234	5.22638	4.16365	3.71727	3.64886	2.94215	3.186	2.74781	3.77906	5.3852																					4.41772	3.6226	3.01183	3.79029	4.50501	2.86546	3.98882	4.94968	3.23921	2.60315	3.01304	3.5466
3.43996	3.14941	3.16322	4.05601	3.60798	3.21334	4.04522	4.32988	3.02033	4.22145	3.51426	2.94193	3.31388	3.12807	3.9069	5.28339																					3.90146	3.32918	2.46681	4.13789	4.31251	3.21143	4.05816	5.32168	2.66476	3.41065	3.281	3.30525
3.31582	3.01483	4.15851	3.49621	3.38308	3.46062	3.60473	4.24312	2.91886	4.2566	3.58209	3.73998	2.4836	2.77932	4.0327	5.26948																					3.93697	4.03545	2.75203	4.42894	4.35086	2.99513	3.9965	5.74665	3.40092	3.25951	3.36205	3.44809
3.55602	3.80247	3.51253	3.37508	3.39968	3.99077	3.0834	3.94863	3.11345	3.94421	3.91622	3.74834	3.32969	2.55815	4.22553	4.74587																					4.74869	4.06618	2.46133	4.46945	3.85699	3.01387	4.18593	5.25866	3.68639	3.49572	2.84426	3.09511
3.42023	3.90774	2.83374	3.92235	3.68356	3.94012	2.97645	3.93356	3.33549	4.50924	3.41239	3.94259	2.788	2.2076	4.21338	5.5418																					4.76497	4.42931	2.72054	3.99771	3.58954	2.83126	4.00979	5.12785	3.09261	3.60776	3.32186	3.23239
3.00205	3.55006	2.92352	3.44304	3.5488	3.50318	2.60865	4.78547	3.72554	4.31216	3.55192	3.3747	2.70928	2.76466	3.90441	5.34446																					4.28485	4.00472	2.77922	3.60287	3.68968	3.62069	4.23987	5.54916	3.10591	3.16631	3.76424	4.03477
2.6176	3.27687	3.29913	3.72639	3.28723	3.71987	2.59717	4.47454	2.76483	4.70699	3.63169	3.56353	2.46243	2.80983	4.30515	5.68142																					4.38031	4.11315	2.8519	3.73309	3.62173	3.27655	4.53408	4.69983	3.77858	3.87967	3.90659	3.30787
3.15126	3.703	3.13129	3.69146	3.70379	3.72136	2.94265	5.08653	3.43631	5.08338	3.67198	4.31809	2.3811	2.32365	4.18175	6.074																					4.37798	4.05258	2.82426	3.58723	3.95355	2.77773	4.39051	4.89005	3.80667	3.70685	3.65544	3.59802
3.39908	3.50636	2.98576	3.63821	3.54131	4.26897	2.98695	5.08354	2.87141	4.19218	3.61055	4.07716	2.43375	2.63788	3.52424	5.94111																					4.49465	3.82038	3.25427	3.91864	3.71283	3.07212	4.20173	4.94737	4.48643	3.45286	3.7238	3.32886
3.42955	3.15824	2.29628	3.14427	3.58477	3.69304	3.0753	4.71169	3.03165	3.93786	3.80577	3.98782	2.6991	2.46813	3.89061	6.28163																					4.31737	4.13368	3.14028	3.76647	3.55322	2.93868	4.51375	4.76559	3.08345	3.02006	4.16165	3.35226
3.16908	2.93264	2.98166	3.65255	4.06868	4.07284	2.8472	5.02922	3.77966	4.53755	3.74364	3.36666	2.31533	2.5864	3.72157	6.35787																					3.95596	4.07189	2.80982	4.02379	3.4807	2.57128	4.63818	4.47605	3.50216	3.26038	3.42179	3.27123
3.25216	3.30543	2.96273	3.82775	3.95782	3.90615	2.96675	4.75412	3.70539	4.43219	3.73536	4.33336	3.21626	2.44515	2.9656	6.57892																					4.01301	4.15408	2.72604	3.84377	3.73766	2.47765	4.13722	4.34745	3.41824	3.1685	3.98292	3.55675
3.32607	3.11	3.22131	3.67939	4.1937	4.26178	3.19172	5.54362	4.06191	3.41592	3.64998	4.05857	2.805	2.92062	3.25761	6.07527																					3.80416	4.35397	3.30194	3.95296	3.5337	2.82807	4.47296	4.18892	3.65987	2.86276	3.38682	3.79077
3.84235	3.23396	2.68623	3.70973	3.62599	3.7865	3.1072	4.81524	3.09794	3.39133	3.16447	3.65926	2.54605	2.89084	3.22385	5.89616																					3.70935	3.98075	3.94599	3.90943	3.3385	2.53204	4.39348	4.81595	3.98786	3.08202	2.96767	3.76659
3.42234	3.39952	2.72584	3.84768	3.80394	3.64614	3.16925	5.24396	3.8525	3.52929	3.19483	4.09638	2.50918	2.71068	3.20359	5.5009																					3.6122	4.08253	4.30186	4.18708	3.35391	2.41949	4.22827	4.57639	3.25081	2.86779	2.92063	4.16621
3.30657	3.41188	3.19732	3.91525	3.65662	3.83158	3.85749	4.71378	3.3704	3.59786	3.54277	4.1086	2.57197	2.5397	2.93917	5.90331																					4.20485	3.89734	3.70402	4.13199	3.30642	2.76046	4.36244	4.04867	3.42021	2.70063	2.87378	3.25792
3.31373	3.10157	2.75935	4.09781	3.81036	3.5119	3.63287	4.93277	3.80446	3.84498	2.99713	4.16925	2.62635	2.21108	3.07917	5.35194																					2.97325	3.89983	3.86347	4.32178	3.77492	2.56061	4.27435	4.57196	3.31434	2.40494	3.61322	3.30101
3.31482	3.2023	3.33873	3.84029	3.50248	3.42536	3.58447	4.28835	3.31792	3.71179	3.74763	4.2099	2.58783	2.34238	2.76084	5.23454																					3.83184	3.75036	3.40314	4.40755	4.14241	2.37092	4.54182	4.69663	3.24095	2.3021	3.29831	3.74765
3.6686	3.51411	3.63919	3.66924	3.83367	4.11015	3.65394	4.45575	2.96112	3.71477	3.53316	3.75955	2.59301	2.42177	3.01147	5.99591																					3.99598	3.99633	2.75384	3.36782	3.09665	1.92343	3.80816	4.30784	3.3894	2.46443	3.17204	3.45562
3.73274	2.68318	3.3781	3.71572	4.3832	3.76461	2.99525	4.7248	3.26619	4.35113	3.35607	3.34104	2.96834	1.82505	3.45163	5.36333																					3.48525	3.5186	3.20031	4.54233	3.20689	2.19422	3.88549	4.0613	2.95874	2.19395	3.38082	4.08436
3.31368	3.37166	3.46276	3.70649	4.19629	3.6091	3.42059	4.34859	3.59013	3.88572	3.37662	3.73379	2.59614	2.11332	3.56008	4.66895																					3.82794	3.61528	3.45797	4.51401	3.23847	1.62983	3.90903	4.55505	3.309	2.43652	2.89575	3.07194
3.66157	3.07276	3.92255	3.49576	3.87917	3.48918	3.50178	4.35718	3.45632	3.32166	3.83734	3.46447	2.66148	2.44886	3.90659	5.78627																					3.71216	3.54292	3.23684	4.58784	3.76094	2.11217	3.27693	4.62466	4.00107	2.95585	3.54716	3.23171
3.91007	2.75294	2.99842	3.38035	4.03688	3.99361	4.26633	3.71605	3.7179	3.01459	3.6841	3.43414	2.94054	2.73622	3.92737	5.43231																					3.63792	3.89015	3.21867	4.23288	3.27119	1.77745	3.70348	4.92293	3.77002	3.29825	3.02348	3.28823
3.43055	3.44991	3.10533	3.81099	3.31103	3.58749	3.57025	4.74501	3.23733	3.54566	3.91755	3.67056	3.4591	2.36654	3.88993	4.59831																					3.73807	3.47602	3.05458	3.39974	3.7263	1.94438	3.73127	4.25069	3.8079	3.16575	3.56407	3.82199
3.84375	3.37336	3.35841	4.11368	3.64619	3.82499	3.34416	4.52353	3.2038	3.73203	3.89337	3.63899	3.36448	2.78595	4.31477	5.04362																					3.88401	3.65364	3.06798	3.99609	2.83036	1.8956	3.42224	4.42224	4.01244	3.01867	3.5315	3.3542
3.50923	3.51056	3.08563	3.74847	4.06163	3.65972	2.55886	4.46365	3.22953	4.22518	3.6071	3.76225	3.07615	3.33522	4.00991	4.71815																					3.57224	3.86089	2.86418	3.94829	3.79261	2.15583	3.53884	4.35548	4.05586	2.55444	3.04617	3.54069
3.71133	4.07287	3.19199	3.51162	4.0884	3.76945	3.05141	3.78573	3.28369	4.47251	3.60872	2.94604	3.56263	2.99998	4.48607	4.79224																					3.36058	3.09991	3.05638	3.68606	3.31514	1.90348	3.88124	4.0518	4.40143	2.6219	3.27289	4.17098
3.377	3.95838	3.27802	3.65022	2.86062	3.55127	3.41537	4.04414	3.11184	4.15033	4.15466	3.66662	3.04166	3.09515	3.91477	4.99734																					3.64984	3.80967	2.84582	4.59027	3.00353	1.65712	3.46984	4.11379	4.08249	2.66759	3.35289	4.05952
3.36558	3.79024	3.3091	3.39524	3.57915	3.64223	2.95997	4.14607	3.28775	4.02965	3.80818	3.74926	2.84692	3.56381	3.2908	4.70838																					2.55148	3.87638	2.69036	4.73414	2.94698	2.13451	3.74762	4.65261	4.35043	2.70696	3.74276	3.68497
3.20764	3.32135	3.32342	4.23564	3.7891	3.98644	3.30297	4.64458	2.94114	3.81222	3.87156	3.41077	2.71745	3.35506	3.9859	4.58635																					3.2861	3.44998	3.38249	4.613	3.33539	1.98614	3.60566	4.68719	3.86203	2.52557	3.14652	4.3949
3.332	3.29312	3.11159	3.4133	3.7725	3.47338	3.70254	4.51061	3.21733	4.02893	3.77628	3.50102	2.60177	3.56299	4.92207	4.14536																					3.93416	4.02837	3.42264	4.44699	3.03121	2.6633	3.69093	4.01327	4.47157	2.77404	3.24045	4.11895
3.65917	3.64574	3.79922	3.56424	4.03198	3.16931	3.30456	4.08319	3.17163	4.01033	3.56623	3.56426	3.38567	3.17663	3.60477	4.15834																					3.80173	4.09956	2.83526	4.8931	3.66404	2.44593	3.55113	4.52142	3.60336	3.24706	3.4696	3.91425
3.16132	3.02527	3.46272	3.50238	3.77845	3.58296	2.7705	4.25414	3.56637	3.61036	3.8983	3.94339	2.82899	2.88822	3.60764	4.57969																					3.61956	3.60224	3.72568	4.66613	2.76289	1.96092	4.23484	4.63601	3.99304	3.06529	3.39064	3.13677
3.20972	2.55194	3.58081	4.02832	3.83395	3.41806	3.35253	4.16173	3.95149	3.1288	4.52332	4.16084	2.96559	2.65889	3.83993	4.73388																					3.61442	3.4489	3.68944	5.18524	3.09697	1.94474	3.55461	4.25379	4.06658	2.88653	2.97545	3.25184
3.86936	2.69716	3.65778	3.98148	3.9169	3.42933	3.58559	3.48889	4.42105	4.4743	3.88406	3.69191	3.50232	2.46237	3.53808	4.13807																					3.1983	2.85224	3.9745	4.57963	3.5283	2.77551	3.73186	4.00582	4.11467	2.82836	3.11189	3.41363
3.81717	2.92281	2.90197	3.47608	3.77088	3.66596	4.00284	3.86775	3.69549	4.14794	3.61826	3.30121	3.58263	2.92028	3.71741	4.73809																					3.02528	3.1343	3.83291	5.17629	3.85466	2.45491	3.92742	4.34014	4.18183	2.7746	3.4622	3.87562
3.37415	3.56276	2.71187	3.41625	3.79835	3.7015	4.39829	4.08127	4.14972	3.86395	4.19558	3.16935	2.50117	2.83135	4.33235	4.00863																					3.13762	3.43902	3.89964	4.52794	3.63982	1.73542	3.51272	4.03163	2.94566	3.21437	3.55612	3.41515
3.27663	3.35585	2.76501	3.77937	3.69719	3.8714	3.80356	3.83359	3.81554	3.89195	4.49416	3.40918	3.00819	3.05687	3.54564	4.46681																					3.76846	3.43992	4.10819	4.83199	3.76426	2.14634	3.74214	3.77792	3.05065	2.9835	3.50018	3.92806
3.17205	3.70495	3.14837	3.66659	3.52249	3.92204	3.4252	4.30964	3.35363	3.56614	4.33775	3.77736	3.19822	3.00391	3.67376	4.13927																					3.32928	2.92334	3.56104	4.01202	4.46281	2.66015	3.96003	3.5892	3.42085	3.41494	3.40821	3.75457
3.52351	3.01192	2.66336	3.57332	3.14242	3.65992	3.35076	3.9151	3.4736	3.83473	4.22564	3.45343	2.74405	3.09405	3.21338	4.75306																					3.58846	3.4169	3.48083	4.46803	3.81771	2.11191	3.37018	4.19281	3.24603	2.79393	3.449	4.01443
2.95833	3.14174	3.31821	3.47097	3.42629	3.69775	3.27782	4.29368	3.74342	3.43002	4.08321	3.20268	2.78571	2.56565	3.12491	4.97825																					3.62415	3.46849	3.66613	3.93006	4.16907	1.99402	3.71282	3.73212	3.12848	3.32429	3.17859	3.27294
3.84988	3.54435	3.75314	3.18873	3.04628	3.75435	3.58461	4.67028	3.77139	4.22292	4.11914	3.9842	2.67008	2.63345	3.22212	5.01167																					3.6449	3.17572	3.6163	3.61378	3.80891	2.93553	3.98572	3.89137	3.29718	3.25679	3.44159	3.70698
3.64415	3.46488	2.96286	3.81495	3.45851	3.10907	3.49016	4.20223	3.75605	3.7623	4.11416	4.25034	3.41371	2.96772	3.04357	4.13335																					3.62675	3.86858	3.29133	3.33064	3.68345	2.79864	3.59886	3.61681	3.32437	3.24729	3.94831	2.94242
3.35794	3.27846	3.19709	3.76884	3.28508	3.50882	3.78697	3.67515	3.616	3.93924	4.72882	3.74262	3.11025	2.9062	3.3244	4.6751																					3.77197	3.49604	2.3784	3.89574	4.59347	3.24196	2.9282	3.6429	2.98324	3.17476	3.67206	3.65204
3.17682	3.96897	2.83137	3.81614	3.84353	3.51246	3.24483	3.82675	3.49986	3.90173	4.36761	3.70295	3.76933	2.75938	2.80417	4.51958																					3.58648	3.62608	2.76428	4.43367	4.39699	3.29001	3.21996	3.84541	3.83418	2.47083	3.75313	3.46758
3.29059	3.24728	3.51093	3.77561	3.99576	3.38256	2.97971	4.11294	3.04374	3.3963	5.03323	3.70727	3.56269	2.97681	3.45549	4.77685																					3.4039	3.47506	2.79065	4.37384	3.35359	2.51979	3.62278	4.5515	3.97416	2.83229	3.48352	4.55957
3.59903	3.41033	2.87513	3.38641	3.6322	3.97231	3.51578	4.00516	3.74845	4.51817	4.92954	3.86866	3.06164	2.99597	3.43339	5.9195																					2.98626	2.95767	2.42042	4.59618	3.68634	3.355	2.90528	3.93652	3.76708	3.16544	3.10094	3.61153
3.87193	3.60644	3.0017	3.83611	3.76208	2.94057	3.20484	4.27648	3.17596	3.58309	4.72811	3.79488	3.01867	3.06959	3.53723	5.11595																					4.35386	2.74997	2.45553	4.0336	3.66602	2.98224	3.67045	4.27996	3.82256	2.76524	3.08728	4.17663
3.81911	3.32197	2.90286	3.17218	3.51727	3.65816	3.64535	3.83614	3.29367	3.16629	4.74059	3.28576	2.93807	2.66172	3.18641	5.7368																					3.88298	2.78465	2.93733	4.25439	3.8764	2.8991	3.33405	4.36559	4.51758	3.03256	3.47867	3.32005
3.29444	3.48454	3.23518	3.42057	3.8072	3.75138	3.87062	3.44138	2.41151	3.75653	4.58903	3.40684	3.62421	3.01819	3.76621	5.9136																					3.52694	3.11922	2.62398	4.36627	3.93116	2.64703	3.55645	4.18441	4.52927	3.00301	3.76876	3.51462
3.62246	3.07468	3.05172	3.66298	4.0803	3.306	3.64354	4.34768	2.39621	4.01544	4.16926	3.48821	3.73226	2.97265	3.67117	4.11199																					3.9362	3.13699	2.52689	3.99756	3.79959	2.83311	3.71425	4.23048	4.2752	2.93763	4.00204	3.74071
3.67252	3.32842	2.34859	3.98491	3.11815	3.86904	3.89485	3.43506	2.67838	3.70968	4.77252	3.57478	3.59933	3.14044	3.15565	4.2391																					4.37386	3.30735	2.03599	4.45473	3.39204	2.40998	3.23221	3.76354	3.67827	3.12672	3.68567	3.82241
3.25541	2.93301	2.73702	3.53831	3.58404	3.43537	3.86289	3.6814	2.1269	3.51774	3.98094	2.99535	3.22951	2.86726	3.68424	3.95659																					4.52881	2.58743	2.57301	4.46885	3.25902	3.03146	2.9496	3.48926	3.71691	3.33534	4.05237	3.35273
3.81972	3.76398	2.73291	3.41411	3.99754	4.02566	3.87919	3.6211	2.3556	3.87465	4.03757	2.77459	3.09126	2.94342	3.67402	4.50285																					3.62397	2.56048	2.08069	4.10579	3.54274	3.02416	3.13259	3.43367	3.84575	3.79673	3.87304	3.43431
4.17998	3.19708	2.90854	3.97993	4.13098	3.96324	4.17801	3.68047	2.31037	4.02769	4.43665	2.47612	2.83076	2.88958	3.87618	4.61487																					4.22571	3.31387	1.73965	4.24798	4.58891	2.83881	3.05629	3.28288	4.12463	3.59135	4.60766	2.92504
4.454	2.96668	2.91431	4.30403	3.12177	4.2482	4.3978	4.37481	3.11554	4.0188	4.07853	2.63919	3.01113	2.19052	3.2339	4.48738																					3.90229	3.73893	2.66309	4.5888	3.67527	2.01629	3.66277	3.14062	3.7635	3.86672	3.77117	3.51959
3.65194	2.81511	3.50397	3.88414	3.4004	4.23962	4.14166	3.7834	3.35996	3.43842	3.869	3.48882	2.83874	2.70871	3.58143	4.7544																					4.11124	3.64865	2.24874	4.54544	3.86369	3.11593	3.65803	3.56613	3.89545	3.87142	3.8292	3.38566
2.97707	3.43239	3.13138	3.33453	3.47258	4.33088	3.9891	4.42467	3.2119	3.26026	4.31216	3.99563	2.74768	2.44729	3.41022	4.58288																					3.547	3.40531	2.25407	4.21168	3.50473	2.90464	3.44745	3.74057	3.94376	3.76817	3.90536	3.07166
3.1673	3.89198	2.84809	3.32954	4.00173	4.2347	4.00752	3.94005	3.19337	3.52869	4.48992	3.68533	3.2911	3.02228	3.67377	4.78908																					3.95862	3.22722	2.41546	4.26667	3.74153	3.89843	3.07141	4.07028	4.15382	3.49396	3.89251	3.04188
3.61009	3.51371	2.88218	3.12986	4.13124	3.29608	4.09185	3.93055	3.23175	4.10422	4.5367	4.06595	3.41046	3.25867	3.66165	5.0412																					4.2919	3.3121	2.74679	4.37445	3.74008	3.62633	3.14841	3.83231	4.00882	4.37298	3.97231	3.47451
3.60814	3.83142	3.26877	4.14482	4.20658	3.75004	4.50448	3.43343	3.21392	3.80242	4.48602	4.09933	2.81733	3.79439	3.60569	4.37075																					3.89244	2.97722	3.17094	4.3164	3.35395	2.77696	3.78239	3.34308	3.97839	4.19222	3.85278	3.38905
3.21584	3.37238	3.04032	4.2237	4.29791	3.12522	4.45508	4.24202	3.18374	3.08582	4.6826	4.56675	2.96611	3.42678	3.99879	3.96622																					4.03595	3.46737	2.38898	4.80747	3.51882	2.61022	3.47731	3.1556	4.13664	4.0502	3.72374	3.20495
3.05254	3.43893	3.82884	4.21695	3.87552	2.84704	4.32838	4.25512	3.37836	3.64611	3.91545	3.50899	2.7971	4.25041	3.9457	4.40974																					4.04152	3.26421	2.74609	4.12829	4.1122	2.91258	3.18264	3.37263	3.76247	4.43294	3.56324	2.96851
3.74968	3.35572	3.32484	3.24689	3.92173	3.6013	4.13213	4.1075	2.95343	3.53039	4.08767	3.90707	3.05563	3.8222	3.59225	4.35798																					4.55992	2.7743	2.7455	4.35571	4.07331	2.99428	3.44757	3.86168	4.35862	4.29378	3.78586	3.34415
3.78626	3.50044	3.50846	3.65108	3.8436	3.46372	3.66807	4.56501	3.33366	4.09552	4.53164	3.67851	3.03868	3.46327	3.52758	4.2594																					4.54007	3.38372	2.03052	4.6586	4.40446	2.61585	3.46997	3.56561	3.87513	4.49186	4.10656	3.79526
3.70525	3.07709	3.09194	3.7305	4.12165	3.03689	4.08094	4.0302	3.15939	3.32171	4.51274	3.87018	2.73801	3.49073	3.70353	3.7142																					5.08817	3.2021	2.26779	5.10441	4.61026	2.55646	3.92322	3.49654	4.47597	4.48379	3.51211	3.04528
4.04011	3.61285	3.25342	3.61928	3.87148	3.53051	3.577	4.39959	3.36942	2.97762	3.99383	3.8704	2.80939	2.95875	3.17877	4.20926																					4.72159	3.29738	1.92139	4.75544	3.52543	3.10648	3.5737	3.76803	3.46209	4.50442	3.29872	3.31035
3.93441	3.42565	2.99145	3.36294	4.18822	3.49614	3.88349	3.99442	2.66687	3.79901	4.36918	4.31753	3.09167	3.38437	3.19106	4.84308																					4.18356	3.06396	3.09869	5.20294	4.03785	2.48304	3.55814	3.33099	3.61075	4.69633	3.6458	3.19326
4.08734	3.60164	2.63904	3.7388	3.52157	3.48574	3.98742	3.85137	2.71763	2.96431	4.4706	3.84909	3.24686	3.53915	3.53384	4.31682																					4.07564	3.20871	2.67359	4.72494	3.7186	3.06288	3.64389	3.86512	3.75733	3.96297	3.60209	3.07765
4.028	3.40373	2.94625	2.69427	3.17956	3.73012	4.25827	4.30016	2.55678	3.05515	4.59448	4.25187	2.92253	3.56283	3.36149	4.74954																					3.84768	3.79214	2.55312	4.39723	4.10346	2.58767	3.65745	3.50461	4.07171	4.62476	3.23773	3.43091
4.21045	3.61069	2.98499	3.03502	3.6101	4.40407	4.61184	4.50694	2.83418	2.96963	4.51988	3.92009	3.70442	3.61048	3.99021	4.46244																					3.81354	3.35317	2.5742	4.63191	4.11482	2.7993	3.97708	3.84537	4.99769	4.41648	3.71873	3.42761
3.60329	3.09632	2.96624	3.62123	3.44079	5.03819	4.35725	3.95744	2.4224	4.03545	4.94361	3.77129	2.92939	3.12851	4.0427	4.83245																					3.56448	3.15162	2.56749	5.306	3.93204	3.30579	3.77233	3.75482	4.42946	3.99376	4.00167	3.19862
4.08677	2.66636	3.06701	3.23387	3.60037	4.26171	3.73769	4.68808	2.79742	4.54046	3.63716	3.41531	3.3738	3.43685	3.75738	4.53849																					3.80655	2.57636	2.95368	4.98069	4.3989	3.05826	3.09365	3.4008	4.06427	4.10255	4.08674	3.4274
3.48939	3.69247	3.30455	3.21333	3.13056	4.10187	3.59825	3.74009	2.95752	3.65143	3.50481	3.53916	3.00708	2.84476	3.90291	4.28666																					3.97715	2.59408	3.06958	4.9993	4.54215	2.35919	3.84459	4.05751	3.87744	4.49854	3.58627	3.40244
3.7552	3.57291	3.40822	3.35218	3.24951	3.69692	3.52186	3.81071	2.74274	3.67782	3.92143	3.96662	4.05215	3.7331	3.83097	4.88083																					3.94878	3.33333	3.16102	4.67534	3.74968	2.83305	4.08432	4.00767	4.00319	4.5645	3.28851	3.61853
3.68882	3.12697	3.51868	4.03617	3.45751	3.89316	4.14328	3.99387	2.48084	3.53659	3.94487	3.39796	3.33911	3.66224	4.05408	4.20747																					4.08482	3.053	2.87642	4.87759	4.22488	2.59047	3.97098	3.67211	3.56965	4.94755	3.39273	3.99657
3.61794	3.52975	2.88831	3.59045	2.97277	3.7247	3.69725	4.22187	3.04093	3.42104	3.9374	3.96918	3.5874	3.5894	4.1944	3.93872																					4.47868	3.31857	2.68878	4.20591	4.48794	3.07255	3.77917	2.98268	4.51837	4.33598	3.52946	3.61215
4.24797	3.64009	2.94679	3.08556	3.27976	3.48183	3.68762	4.30038	2.91362	3.47256	3.46995	4.26437	3.84111	3.44532	3.93888	4.04309																					3.27668	3.25431	2.66745	4.62867	4.14486	2.69735	3.62922	3.88756	3.85801	4.01041	3.5128	3.40705
3.7306	3.5646	2.9668	3.37631	2.79306	3.86841	3.68823	4.12888	2.78005	4.34848	3.9655	3.84994	3.18118	3.59504	4.30935	4.88762																					3.91887	2.50966	2.79016	4.73084	4.69671	1.68193	4.40482	3.91231	3.74205	3.56645	3.97486	3.78557
3.34733	3.62721	3.20488	4.04131	3.31429	3.5589	3.51061	4.0079	2.60184	4.09553	3.95402	4.11017	3.5924	3.53008	3.81133	4.54762																					4.01412	3.01022	2.4051	4.15995	4.36661	2.1602	4.37181	3.68055	3.22806	3.17742	3.72475	3.6768
3.65568	3.31449	3.35967	4.28024	3.32506	3.54274	3.35655	4.29869	2.36299	3.64888	4.31903	4.30604	3.33871	2.84165	3.71264	4.83058																					3.93028	2.49475	2.7149	4.06156	4.74845	2.32671	4.05214	3.98322	2.91164	3.08692	3.59073	3.51858
3.99856	3.41395	3.2473	3.86117	3.04269	3.54155	3.5278	3.86191	2.80041	3.42201	4.52034	3.96513	3.72256	3.01971	3.94201	4.61261																					4.3343	2.6533	3.30939	4.5568	4.2334	1.8452	5.08779	4.15951	3.53765	3.29285	3.51059	3.51224
3.82212	3.51847	3.66941	3.44803	3.00413	3.87653	2.83098	4.02923	2.96252	4.013	4.42833	4.38235	3.79211	3.36247	4.43224	4.14616																					4.38003	2.21684	2.83828	5.11006	4.49187	1.82886	4.84526	4.06683	3.05142	4.00617	3.36637	3.96979
3.56421	4.04793	3.14839	3.97545	2.92881	3.55759	3.68153	4.7299	2.98897	3.97361	4.37584	3.50049	3.58279	3.564	3.93873	4.50963																					4.3447	2.75317	2.74929	4.63486	4.62793	2.04403	4.8126	3.87899	3.46325	3.19394	3.92088	3.34814
3.58437	3.72181	3.44841	3.78918	2.80644	3.89791	3.4156	4.90079	2.5619	4.13879	4.17219	4.6876	3.47828	3.4257	4.01285	4.2079																					4.9895	2.36682	2.61671	4.94515	4.73466	1.7915	4.64741	3.72935	3.08802	3.41648	3.64356	3.36491
4.16111	3.68923	3.16839	4.00848	2.71094	3.94506	3.53991	3.55994	2.08978	3.89484	4.66777	4.10466	4.16785	3.44589	4.72558	4.79436																					4.28974	2.17122	2.32885	3.88637	4.27627	1.95019	4.63016	3.86058	2.77562	4.09773	3.99047	3.82352
3.82441	3.43056	3.21586	4.48957	2.98667	4.09627	4.09155	3.86715	2.17835	4.33084	5.21819	4.37133	3.95291	3.04001	4.66489	4.9613																					4.70583	2.54015	2.37106	4.40395	4.64146	1.94268	4.2228	4.31066	3.37217	3.58911	4.38185	3.80679
3.69865	3.46761	3.79724	4.21969	3.33954	4.01054	4.09784	3.78955	2.39431	4.31715	4.8993	4.60909	3.93135	2.70136	4.07745	4.32432																					5.36458	2.35423	2.31993	4.50967	3.86855	2.08754	4.28117	4.23586	3.16448	4.12309	4.17533	3.97877
3.38732	3.36912	3.42175	4.25724	3.14415	3.78742	3.42075	3.63294	3.0385	3.95481	4.79082	4.14441	3.84254	3.22224	3.98327	5.17883																					4.94597	2.39492	2.55776	3.53823	4.16652	2.38512	4.62937	3.74554	3.51169	4.0914	3.92539	4.13076
3.43483	2.61673	3.07566	4.32647	2.53298	3.73943	4.45269	3.61496	3.21574	3.98777	4.21927	4.26736	3.78703	3.34087	3.78116	5.49961																					4.90638	1.96364	2.69864	4.10305	4.2916	2.446	4.44869	3.82111	3.48658	3.91024	3.55617	3.78879
3.6957	2.39501	3.04482	4.02607	2.7955	3.63485	4.19994	3.22176	3.08892	3.87477	4.1625	4.735	4.00286	3.67719	3.60891	4.95843																					4.95241	2.22085	2.48723	3.77225	4.82327	2.08146	4.15547	3.69985	3.44579	3.53962	3.51748	3.61089
3.09684	2.31893	3.56845	4.4495	3.10862	3.57791	4.16792	3.63984	2.63601	4.24328	3.77824	4.14848	4.37161	2.68169	3.84033	4.66009																					4.59306	2.52876	2.45667	3.83632	5.31318	2.25233	4.30496	3.11288	3.54797	3.79128	3.89182	3.34883
3.47759	2.57255	3.48631	4.11141	3.06484	3.84728	4.17907	3.82778	2.77192	3.77189	3.97255	4.2071	3.83201	2.48968	3.29584	4.91672																					4.7937	2.65483	2.08983	4.03625	4.36418	2.41654	3.5524	3.84099	3.05948	3.67628	4.61709	3.75227
3.84548	2.44213	3.15026	4.3735	2.77368	4.35986	3.71586	3.88017	3.09919	4.03435	4.3083	4.15463	4.05393	2.68364	3.33965	5.00462																					4.94267	2.63573	2.59637	4.62792	4.04262	2.5632	4.49742	3.39612	4.10388	4.3833	4.37636	3.53773
3.43337	2.64169	3.10648	4.23433	3.6115	3.88832	4.30041	3.95876	3.24956	3.93207	4.98376	4.57405	3.62356	2.95064	3.55722	4.84075																					4.90154	2.80796	3.24617	4.86945	4.43446	2.48773	3.81802	3.75948	3.10282	4.42766	4.50808	4.05433
3.7308	2.81796	3.15835	3.73131	3.25452	3.62276	4.15685	3.54354	3.73118	4.2389	4.51995	4.7647	3.8954	3.52897	3.32567	5.18644																					4.28873	2.66673	2.91174	4.87791	4.21907	2.777	3.90243	3.93414	3.36758	3.90195	3.89242	4.17296
3.89234	1.87431	3.3123	4.1894	2.96035	3.40162	4.16485	3.8762	3.42143	4.2672	4.14644	4.2774	3.68657	3.27042	3.95729	5.2583																					4.25872	2.98496	2.80546	4.39638	4.45869	2.29961	3.72373	3.70239	3.30262	3.98113	4.0435	3.38134
3.52294	2.63191	3.76427	4.13795	3.02856	3.33601	4.04715	3.72923	3.10834	3.91734	4.38397	4.24524	3.60598	3.50964	3.95966	4.9363																					4.33986	2.96706	2.13679	4.11882	4.31484	2.72519	3.96597	4.03902	3.01153	3.27014	4.8418	3.56387
3.49022	2.54968	3.3173	4.1112	2.91671	4.28787	4.11297	3.25807	2.64347	4.5184	4.82035	4.38269	3.68429	3.70999	3.66051	5.39862																					4.47825	2.8652	2.21143	3.66776	3.90032	2.42783	3.65346	3.70443	3.20217	3.69664	4.12805	3.74218
3.52382	2.38173	3.71658	3.65959	2.37363	4.70066	4.16077	3.29063	3.0023	4.00128	4.41829	4.43329	4.56829	3.1782	3.44352	5.19455																					4.44589	2.60965	3.04701	4.18181	3.42362	1.88553	3.47727	3.27276	3.23069	4.16047	4.1916	3.66826
2.76205	2.63013	3.20347	4.2919	3.04626	4.34824	3.85393	3.89375	2.72183	3.88141	4.39083	4.17791	3.75804	3.65656	3.56808	5.14323																					4.49875	3.43946	2.51975	4.25362	3.69153	2.09211	3.8668	3.13333	3.58093	3.95649	3.77247	3.90589
2.88481	2.44096	3.42834	3.85162	2.71736	4.15507	3.82839	3.91707	3.12398	3.88619	4.2694	4.3383	3.64146	3.44883	3.46525	4.98022																					4.14779	3.47828	2.93913	4.56587	4.11151	1.65754	3.76097	3.63972	3.21937	4.33158	3.84818	3.73578
3.16067	2.73908	3.37222	3.70849	2.93422	3.88479	4.25548	3.69641	3.11386	4.04632	4.26462	4.08619	3.23169	3.64271	3.55918	5.45626																					4.1582	2.47553	2.764	3.81496	4.21748	2.00928	3.47651	3.16654	3.04291	4.2558	3.18149	4.24306
3.16903	2.73278	3.85448	4.34709	3.18896	3.86284	4.16474	4.49948	2.25943	4.53016	4.07658	4.07587	3.53176	3.92224	3.33982	4.59953																					4.35431	2.55324	2.65503	4.06663	4.91587	1.87132	3.70703	4.00253	3.18626	4.73982	3.48462	4.27023
3.29676	3.16953	3.5401	3.99309	2.65853	4.37608	4.05202	4.23929	2.53427	3.95972	4.0112	3.5846	3.46435	4.04013	3.14465	4.36273																					4.25797	2.83631	2.56619	3.92536	4.02565	1.85423	2.9947	3.66348	3.1272	3.92854	3.70217	4.33971
3.4242	3.38788	4.14106	3.80661	3.18675	4.65076	3.99845	3.7631	3.03536	4.13037	3.61691	3.39809	3.36162	3.54305	3.18041	5.34084																					3.94264	2.55561	2.89859	4.17307	3.75391	2.05112	3.76449	3.35476	3.9332	4.39443	3.67894	3.33722
2.91953	3.12272	3.53141	4.28762	2.8315	3.809	4.28359	3.75645	3.13382	4.15525	3.81744	3.47938	2.93031	4.14451	3.26173	5.76184																					4.83819	2.40204	2.0055	4.22825	4.76241	1.84082	3.77687	3.81986	3.60503	4.26295	3.23097	3.6915
3.38211	3.33815	3.61962	4.36515	2.86578	3.97936	3.81202	3.14802	2.76841	3.91074	3.90738	3.34943	2.7286	3.8552	3.11843	5.09348																					4.72361	2.55611	2.61737	4.08108	4.82266	1.48095	3.61264	3.87457	3.57706	4.65644	4.10139	3.79081
3.10258	3.01477	4.12245	4.45298	3.01484	3.79155	4.49384	3.81334	2.67512	4.28557	3.74677	2.93896	3.30783	3.79727	2.97077	5.41161																					4.29929	3.02767	2.25201	4.88395	4.57256	1.9625	3.8852	3.48636	3.61524	4.57573	3.5471	3.33222
3.72206	3.12874	3.80273	3.93687	2.6354	4.0858	4.25157	3.32524	3.12534	4.03741	4.26112	3.35471	3.31585	3.05694	3.41097	4.81835																					4.35207	2.64398	1.96637	4.92406	4.34205	1.81892	3.76881	4.05051	3.81555	4.25816	3.52108	3.60872
3.00907	2.84659	3.43968	4.98336	2.27538	4.03034	4.06383	3.61217	3.23332	4.29247	3.30125	3.07813	2.95504	3.25884	3.47916	4.96192																					3.90977	2.37917	2.8793	4.83004	4.04591	2.24442	3.60234	4.16778	4.31949	3.83055	4.02148	3.68874
3.60293	2.79272	3.52961	4.65203	3.24456	3.56242	3.94304	3.91757	3.00895	3.88584	3.75975	3.51305	4.42103	2.53785	3.78055	4.53224																					3.61239	2.32515	2.62833	4.21591	4.29914	2.173	3.63008	3.65758	3.63683	3.49275	4.38831	3.66683
3.60016	2.86497	3.39323	4.6123	3.24431	3.92563	4.21651	4.04954	2.36793	4.09778	3.37599	3.55402	4.1354	2.24207	3.76954	4.96863																					3.8902	3.11858	2.60973	4.43148	3.76244	2.45687	3.69719	3.76482	3.88973	3.86977	3.88796	3.97856
3.37471	2.87176	3.49741	3.72369	3.3064	3.93206	4.50384	3.43039	2.35165	3.92518	3.72428	3.46159	3.57774	2.85593	3.59705	4.87479																					3.07089	3.09824	2.64472	4.87048	4.44456	2.33458	3.97511	3.74857	4.34779	3.76841	3.73665	3.30441
4.13094	2.50063	3.41349	4.34796	2.95345	3.48505	4.17091	3.74316	2.03252	3.58631	3.50871	3.11048	3.90916	3.59456	3.46818	5.11262																					3.00601	2.76861	3.02017	4.73107	4.74197	2.62693	3.77999	3.61513	4.08246	4.04436	3.82987	3.30038
4.13196	2.27306	3.15881	4.13851	3.17381	3.72457	4.06193	3.45778	2.94295	3.73876	3.33099	3.19944	3.75729	2.93879	3.78797	5.22776																					3.45116	3.06053	2.48626	4.02592	4.83437	2.34807	3.55633	3.55884	3.90603	4.03997	4.71525	3.22995
4.14025	2.48806	2.67221	4.14971	2.92209	4.19524	4.30237	3.94867	2.74384	3.3765	3.22792	3.50837	3.5304	2.83192	3.51581	5.72155																					3.9003	2.31685	2.15066	4.36063	4.41035	2.42819	4.04167	3.79747	3.60615	3.84733	4.25386	3.77628
4.0387	2.91474	2.90535	4.00892	3.10431	3.93377	4.56914	3.86677	2.85223	4.11735	3.21914	3.32028	3.34426	3.09788	3.70933	5.27269																					3.80717	2.44887	2.54564	4.21527	4.49079	2.59238	3.51102	3.73023	3.60283	3.33055	4.14718	3.315
4.39743	2.74323	2.98911	4.41489	2.88801	4.55053	4.50894	4.12584	2.66799	3.98523	3.40475	2.89879	2.77761	2.78986	3.4851	4.95976																					4.43458	2.10545	2.74082	4.05431	4.60495	2.27566	3.54403	4.23209	3.72763	2.76898	3.76837	3.4285
4.20253	2.69004	2.80665	4.00215	3.27698	4.78557	4.4009	3.88885	2.98536	3.84315	3.28216	3.78136	3.39777	2.94993	3.34898	6.02673																					3.74939	2.91867	2.72138	4.3144	4.99611	2.65242	4.02704	3.53657	3.86105	3.358	3.84337	3.46914
4.08315	3.00032	3.30313	4.12963	3.14835	4.58305	4.30283	4.21354	2.82636	3.4488	3.30425	3.98766	3.59645	2.66647	3.5357	5.78538																					4.43985	2.69763	3.03555	4.86653	4.79242	3.44663	3.63287	3.36474	3.04641	3.23622	4.13985	3.93835
3.57582	2.25462	2.88289	3.61015	2.84302	4.4014	4.11459	4.28123	3.22156	4.22057	3.15256	3.22604	3.77657	2.44752	3.83991	5.94757																					3.91397	2.46265	2.66103	4.38574	5.29688	2.84731	3.44978	3.31114	3.40291	3.25299	3.74075	3.42441
3.70174	2.19826	3.15193	4.16351	2.71616	3.7166	3.98168	4.32332	2.68618	4.06935	4.41272	2.74463	3.69176	2.8951	3.4646	5.73259																					3.72224	2.81263	3.23477	4.50134	5.26077	2.2408	3.76046	3.50718	3.8152	2.66437	3.7731	3.52247
3.42639	2.96331	3.1761	4.33884	3.07655	3.82647	4.1705	4.24341	2.90308	4.24266	3.59536	3.1122	3.77667	2.43044	3.40853	5.32327																					4.32651	2.96575	3.04658	4.28493	4.65679	1.89368	3.90227	3.06197	3.90552	3.43597	4.00655	3.34577
3.7496	2.89019	3.28433	3.76004	2.83546	4.33621	4.11038	3.47076	2.82782	4.07598	3.84495	3.19936	4.00064	2.7683	3.36548	4.69931																					3.56319	3.04459	3.02773	4.08259	4.63858	2.45059	3.46519	3.04629	3.59803	3.54213	4.21197	3.70409
3.33783	3.09557	3.20029	4.09858	3.6166	3.98715	4.74506	4.16885	3.40834	3.87642	3.43932	2.6334	3.188	2.47937	3.60499	5.22886																					4.02057	3.17357	2.76999	4.26164	5.1146	2.01649	3.59008	3.01657	4.08159	3.23575	3.97429	3.8469
3.5457	2.78127	3.27701	4.5603	3.53342	4.17784	4.50022	3.60338	3.50353	3.70004	3.24952	2.35514	3.21842	2.35621	3.63478	6.18641																					3.73467	3.03097	2.59266	4.46548	4.67081	1.76143	3.69199	3.08091	3.23607	3.27982	3.89747	3.3871
3.48224	3.10422	3.22623	4.40492	3.29133	3.34006	4.36636	4.36289	3.44684	4.20415	3.69236	2.89462	2.99877	2.57449	3.68555	5.70376																					3.56908	3.44753	2.65385	4.34162	3.70203	2.08757	3.59361	2.95922	3.08278	3.49058	3.64764	3.03463
3.50894	3.08573	3.17275	4.17399	3.67383	4.01412	3.86488	3.75561	3.37976	3.86904	3.49218	2.7537	3.3581	2.25129	3.09313	5.65802																					3.78882	3.34035	2.65407	4.60686	4.64399	2.47032	3.27946	3.12957	3.19031	3.46977	3.71914	3.53454
3.43359	2.12166	2.9335	4.75467	3.69713	3.33442	4.14602	3.80095	3.22723	4.16996	3.32681	3.10413	3.308	2.16931	3.35431	5.82979																					3.4901	3.55511	2.76919	4.46884	4.73994	2.28036	3.68934	3.62358	3.71793	4.1353	3.34348	3.49831
3.28327	1.8879	3.10381	4.46238	3.10993	3.64346	3.84816	3.86692	2.71608	4.47585	3.02715	3.20739	2.602	2.99546	3.44091	6.11902																					4.06824	3.33448	2.73322	4.25454	4.81714	3.3046	3.7916	3.41961	2.94638	3.74886	3.89008	3.18286
3.2273	2.2704	2.84806	4.54093	3.10863	3.11611	4.57967	3.83698	3.17658	4.15202	3.26115	3.17961	2.89958	2.29691	3.63697	6.07286																					4.04826	3.2884	2.7752	4.1124	4.94671	3.17349	4.61792	3.20039	3.00424	3.43284	3.68754	3.83606
3.83545	1.9366	3.53716	4.95524	2.78968	3.91638	4.19642	4.1966	3.07698	4.02014	2.9583	3.13207	2.71726	2.35334	3.53117	5.29805																					3.89168	3.51257	3.05089	4.19719	4.71299	2.78466	3.96673	3.36033	3.33891	2.99601	4.3718	3.31194
3.21719	2.21886	3.78853	5.28027	3.79688	3.89408	3.98048	4.27545	3.3968	3.87147	3.54865	3.07907	3.29919	3.05055	3.41981	5.92962																					3.65968	3.99423	2.65005	3.93039	4.50866	3.07849	4.57333	2.66725	3.45007	3.46742	3.82574	4.02492
3.52872	2.0538	3.75587	4.729	3.04694	3.20427	4.62583	4.23376	2.85556	4.37862	3.28175	2.45175	3.09154	3.06383	3.97001	5.37578																					3.61791	3.90014	3.19705	3.8108	4.39168	3.06537	3.85279	3.18511	3.36991	3.37864	4.1041	3.66448
3.32811	2.4286	3.55025	4.06376	3.28132	3.63597	3.67625	4.16516	2.30777	4.70836	3.38889	3.01602	3.75433	3.21004	4.15126	6.05776																					3.64574	4.0185	2.64064	4.70244	4.62578	2.56121	3.45285	3.614	3.50218	4.1887	3.67769	4.10659
3.76508	2.12886	3.36606	4.09365	3.76044	3.32929	3.88996	3.54138	2.78225	4.45991	3.36743	2.9014	3.21981	2.83526	3.395	5.30767																					3.63842	3.91961	2.88943	4.4711	4.38145	3.00653	3.78257	3.86639	3.37919	3.76216	3.9012	3.87262
3.46105	2.26682	3.37528	3.62586	3.69434	3.50107	4.15594	4.10921	2.83743	3.2942	3.54762	2.76838	2.93889	3.36536	4.02234	5.44143																					4.84766	3.71778	3.20307	4.0089	4.58868	2.24746	3.84397	3.35484	3.42384	3.78198	3.6191	4.23461
3.3982	1.787	3.65197	3.57701	3.52147	3.7219	3.8702	4.41042	2.63136	4.15349	3.23773	2.56043	3.2153	3.4098	4.15781	5.03098																					3.81353	3.45399	3.05277	4.17516	4.48564	2.65925	3.41218	3.85252	3.19449	4.48629	3.68333	3.79021
3.09773	1.36692	3.37207	3.79356	3.45852	3.41607	4.04868	3.7473	3.60737	4.60415	3.56254	2.6964	3.45688	2.94869	3.55222	5.63218																					3.4886	4.06152	3.08265	3.95359	4.24996	2.00312	3.94749	4.18971	3.17625	3.91946	4.02656	3.54986
3.41711	1.83892	3.12645	3.63135	3.19597	3.60796	3.65256	4.05757	3.04004	4.43348	3.54716	3.3573	2.96761	2.81017	3.83927	5.70259																					3.72851	3.23789	3.06575	4.83822	4.83336	1.73331	3.93629	3.23235	3.63846	4.30147	4.26831	3.5226
3.51671	1.98472	3.763	3.71473	2.97232	3.72687	3.64979	4.39006	2.73289	4.01955	3.17822	3.45743	2.82762	2.85665	4.13655	5.53316																					3.60647	3.74559	2.73271	4.40065	4.75171	2.66314	3.76079	3.3592	3.93724	4.32755	3.77924	3.63622
3.13232	2.21447	3.26202	3.89031	3.18038	3.9748	3.60173	3.97711	3.23835	3.90725	3.30421	3.17961	3.06608	3.3385	3.55134	5.17802																					3.93797	3.771	2.52094	3.99251	4.85212	1.96674	3.60792	3.62717	3.44427	4.48254	4.47095	3.31608
3.68289	2.04224	4.04515	4.06423	3.32823	4.25124	4.04256	4.34631	2.73101	3.76057	3.68312	3.34493	3.19008	3.14435	3.8324	5.40375																					3.65551	3.93471	2.37615	3.22953	5.22083	1.89564	3.15242	2.82212	3.41613	4.15573	4.44538	3.88262
3.27341	2.23253	3.44544	4.5615	2.79844	3.95692	3.52678	4.43866	2.89287	4.60362	3.70571	3.46656	2.71653	2.50327	3.44318	5.58568																					3.61886	4.12931	2.2599	3.63646	5.00204	2.01396	3.59191	3.24676	3.57203	4.22275	3.96817	3.94067
3.75743	1.96907	3.98304	4.01228	2.95358	3.69349	4.10656	4.48581	2.96151	4.08957	4.38857	3.80115	2.84581	2.85087	3.87001	5.00812																					3.34998	4.04312	3.36338	3.23186	4.5184	1.75122	3.9832	2.89233	3.55375	3.65911	4.1075	3.67912

## Sheet: Fig5F
distance per frame
C								C'								J-C								J-C'								C (1-14 deletion)								C (1-14 deletion)'
cnbb-traj1	cnbb-traj2	cnbb-traj3	cnbb-traj4	cnbb-traj5	cnbb-traj6	cnbb-traj7	cnbb-traj8	cnbbprime-traj1	cnbbprime-traj2	cnbbprime-traj3	cnbbprime-traj4	cnbbprime-traj5	cnbbprime-traj6	cnbbprime-traj7	cnbbprime-traj8	cnbb-traj1	cnbb-traj2	cnbb-traj3	cnbb-traj4	cnbb-traj5	cnbb-traj6	cnbb-traj7	cnbb-traj8	cnbbprime-traj1	cnbbprime-traj2	cnbbprime-traj3	cnbbprime-traj4	cnbbprime-traj5	cnbbprime-traj6	cnbbprime-traj7	cnbbprime-traj8	cnbb-traj1	cnbb-traj2	cnbb-traj3	cnbb-traj4	cnbb-traj5	cnbb-traj6	cnbb-traj7	cnbb-traj8	cnbbprime-traj1	cnbbprime-traj2	cnbbprime-traj3	cnbbprime-traj4	cnbbprime-traj5	cnbbprime-traj6	cnbbprime-traj7	cnbbprime-traj8
0.77611	0.636666	0.70999	0.761981	0.70618	0.545848	0.664406	0.818893	0.598226	0.676463	0.813264	0.793199	0.571478	0.667359	0.825407	0.810313	0.808663	0.787777	0.586831	0.738577	0.820287	0.797376	0.725884	0.706978	0.530847	0.855509	0.734872	0.698943	0.520926	0.859898	0.70391	0.643036	0.795957	0.762253	0.791518	0.600655	0.483745	0.66386	0.530125	0.491026	0.656221	0.526057	0.88085	0.878831	0.551556	0.784099	0.500949	0.834791
0.764499	0.594538	0.515741	0.545783	0.827642	0.638834	0.573628	0.760948	0.740969	0.617244	0.738984	0.813827	0.534938	0.660088	0.745286	0.801031	0.782197	0.806957	0.708557	0.730829	0.834907	0.764132	0.866878	0.703695	0.537808	0.769041	0.79071	0.555161	0.529492	0.834874	0.614319	0.599823	0.570667	0.982688	0.576107	0.504938	0.473275	0.577224	0.597684	0.51177	0.521123	0.608127	0.932578	0.731997	0.477988	0.781573	0.564014	0.684967
0.856545	0.615784	0.694692	0.587411	0.72479	0.580058	0.689071	0.650749	0.610496	0.533322	0.783318	0.838008	0.659045	0.539234	0.751083	0.730493	0.787643	0.74512	0.707972	0.713933	0.837436	0.805956	0.725849	0.775581	0.491497	0.812445	0.854506	0.620833	0.51222	0.824192	0.766038	0.517427	0.530496	0.823508	0.675507	0.629151	0.607997	0.558386	0.642672	0.538391	0.713483	0.561195	0.715082	0.742626	0.52928	0.651614	0.778372	0.817763
0.770364	0.813718	0.638017	0.701588	0.748282	0.570519	0.560674	0.725331	0.665752	0.546582	0.985612	0.684369	0.577768	0.537591	0.688816	0.7283	0.762466	0.73572	0.72466	0.890959	0.779045	1.10985	0.770504	0.736899	0.557712	0.694854	0.519533	0.589733	0.512703	0.796491	0.731809	0.512002	0.602862	0.77753	0.586752	0.629271	0.522907	0.593466	0.604956	0.522213	0.556999	0.611829	0.879006	0.726488	0.576156	0.813245	0.775123	0.763773
0.603057	0.618373	0.668212	0.660367	0.839899	0.575839	0.654603	0.55646	0.670393	0.576463	0.930427	0.596139	0.753507	0.562364	0.771528	0.776614	0.793142	0.824992	0.784541	0.790142	0.824539	0.957979	0.680223	0.710085	0.531215	0.689946	0.694511	0.514136	0.64291	0.842499	0.711303	0.527689	0.548764	0.751405	0.536659	0.593001	0.534818	0.623089	0.548981	0.771897	0.544213	0.594915	0.728013	0.821675	0.715446	0.866005	0.770686	0.834395
0.701084	0.699134	0.518083	0.698733	0.866015	0.792791	0.611994	0.668152	0.782854	0.614533	0.871541	0.492701	0.618177	0.648899	0.73952	0.885891	0.749235	0.553999	0.694845	0.822748	0.837395	1.05222	0.749283	0.708074	0.536278	0.840546	0.534746	0.489466	0.517659	0.858201	0.78248	0.674048	0.577953	0.870261	0.668192	0.582637	0.534163	0.494008	0.571892	0.681208	0.543076	0.513806	0.875532	0.751108	0.695071	0.852939	0.755326	0.735125
0.798498	0.814995	0.676524	0.787312	0.741421	0.647486	0.550617	0.510468	0.770583	0.622041	0.926332	0.766589	0.539144	0.606261	0.63247	0.721266	0.695207	0.582204	0.72151	0.748568	0.79313	0.839869	0.705733	0.671583	0.571003	0.649752	0.555599	0.576772	0.68692	0.850589	0.693107	0.511967	0.531924	0.830312	0.650992	0.565989	0.544896	0.769318	0.567451	0.721528	0.624058	0.558749	0.804887	0.623427	0.532908	0.707071	0.826586	0.762226
0.796424	0.611365	0.510781	0.782322	0.798049	0.652323	0.56743	0.64441	0.743075	0.548525	0.884731	0.592991	0.621415	0.617122	0.594465	0.846156	0.734442	0.761257	0.677519	0.892835	0.696543	0.660242	0.589501	0.696737	0.594491	0.826677	0.801042	0.585312	0.64438	0.752314	0.694037	0.575782	0.53527	0.57893	0.569479	0.582329	0.573705	0.597496	0.513674	0.74141	0.540927	0.762985	0.884782	0.678483	0.652436	0.526847	0.767083	0.785151
0.703349	0.723149	0.572661	0.794451	0.763564	0.650911	0.575978	0.538235	0.753213	0.517327	0.841838	0.555454	0.625736	0.644467	0.698429	0.680928	0.639993	0.641194	0.740996	0.83691	0.806056	0.869285	0.700697	0.600214	0.623427	0.786919	0.70677	0.721359	0.635855	0.750619	0.702688	0.575462	0.547424	0.599902	0.529932	0.67137	0.475666	0.572296	0.548218	0.640234	0.728523	0.553476	0.820227	0.666701	0.514685	0.606638	0.834533	0.775006
0.772171	0.689468	0.700213	0.742706	0.871094	0.569952	0.515456	0.614861	0.836108	0.583676	0.829736	0.609606	0.557285	0.852821	0.608691	0.721117	0.757467	0.73515	0.69831	0.717423	0.762179	0.803277	0.685811	0.752166	0.551993	0.865483	0.544386	0.656629	0.618678	0.738992	0.71649	0.527224	0.527517	0.914172	0.546131	0.721766	0.502984	0.695473	0.668177	0.74961	0.564447	0.681184	0.783601	0.657819	0.576087	0.72227	0.700811	0.831511
0.690413	0.601929	0.600109	0.602253	0.726487	0.61377	0.518274	0.492984	0.725346	0.588124	0.827201	0.611061	0.7476	0.814566	0.543103	0.900005	0.870828	0.730751	0.746215	0.762114	0.7732	0.759483	0.768741	0.763616	0.615222	0.839781	0.575815	0.627082	0.523414	0.667275	0.713065	0.551672	0.632112	0.641725	0.494141	0.745794	0.548238	0.732074	0.57838	0.693763	0.511513	0.719851	0.958028	0.662805	0.535416	0.727093	0.742177	0.695235
0.547419	0.60528	0.793091	0.499646	0.595227	0.538883	0.571197	0.681339	0.655148	0.757421	0.832986	0.548063	0.572972	0.787856	0.65737	0.827987	0.783621	0.900989	0.826933	0.616388	0.828188	0.683637	0.692326	0.714812	0.560229	0.73368	0.575331	0.62049	0.546705	0.60036	0.621777	0.539731	0.561053	0.847119	0.554028	0.634518	0.48152	0.772636	0.554283	0.674811	0.5516	0.740029	0.810261	0.740502	0.533223	0.573395	0.534808	0.818393
0.722319	0.513886	0.8128	0.541116	0.621927	0.589947	0.522901	0.646574	0.509554	0.821682	0.829381	0.760424	0.55852	0.840425	0.509445	0.726558	0.585806	0.799815	0.706634	0.695503	0.836991	0.766845	0.664293	0.799873	0.610121	0.772151	0.584233	0.590159	0.611218	0.606397	0.781848	0.776674	0.57463	0.828618	0.603251	0.602209	0.583397	0.765257	0.627393	0.823304	0.577936	0.565869	0.718416	0.74919	0.537445	0.654102	0.626161	0.790047
0.824462	0.592409	0.772316	0.531599	0.659623	0.817625	0.541504	0.617151	0.537145	0.845392	0.848923	0.487053	0.595053	0.655763	0.697671	0.837468	0.750804	0.892752	0.709795	0.701172	0.79266	0.746859	0.70196	0.682001	0.860806	0.78547	0.71195	0.748022	0.519931	0.812774	0.790872	0.558492	0.568285	0.810388	0.525034	0.566439	0.65254	0.965637	0.599364	0.861471	0.534761	0.58776	0.696328	0.680291	0.494114	0.547925	0.520783	0.872702
0.739764	0.640438	0.854963	0.530759	0.565241	0.76478	0.557053	0.779923	0.571957	0.818073	0.902579	0.516844	0.56542	0.804904	0.682839	0.926677	0.802657	0.704458	0.680601	0.732262	0.875003	0.773712	0.628098	0.75419	0.723307	0.8332	0.827312	0.713241	0.561132	0.741512	0.760526	0.594724	0.59976	0.642302	0.553206	0.541777	0.835363	0.587031	0.639288	0.798079	0.587827	0.640098	0.733997	0.714647	0.602204	0.549378	0.53338	0.861547
0.846386	0.600705	0.704121	0.526904	0.826012	0.770197	0.523988	0.651612	0.746856	0.699928	0.84702	0.51447	0.650781	0.814098	0.528001	0.993919	0.689398	0.831256	0.841048	0.770738	0.800063	0.779537	0.666921	0.728797	0.690348	0.8521	0.738552	0.619619	0.503818	0.726312	0.788506	0.623959	0.544509	0.832486	0.494265	0.524912	0.517726	0.875369	0.750906	0.661744	0.476505	0.529906	0.791415	0.47724	0.64321	0.622744	0.597665	0.909297
0.786985	0.747803	0.74306	0.502761	0.639775	0.783793	0.546406	0.695797	0.727099	0.875686	0.877394	0.518811	0.682393	0.924834	0.520019	0.84784	0.717248	0.639064	0.751656	0.664424	0.959282	0.852871	0.769849	0.693921	0.556497	0.675911	0.857312	0.683604	0.521947	0.779331	0.753548	0.667463	0.550436	0.755278	0.559585	0.75008	0.524631	0.692362	0.528675	0.52716	0.637483	0.604605	0.850392	0.533751	0.595438	0.528838	0.723074	0.806225
0.839749	0.585968	0.649942	0.497237	0.5854	0.841526	0.627045	0.747547	0.737519	0.803364	0.761445	0.594366	0.691948	0.7424	0.647441	0.800553	0.720885	0.908098	0.787654	0.807016	0.847076	0.650555	0.848127	0.759716	0.670045	0.759849	0.748022	0.535522	0.631113	0.797983	0.698608	0.755139	0.556556	0.828752	0.617858	0.513794	0.581552	0.753869	0.612965	0.748208	0.626042	0.60622	0.988641	0.68701	0.626038	0.621168	0.723313	0.816211
0.961319	0.567925	0.68831	0.54395	0.693612	0.605127	0.657211	0.711853	0.798477	0.89869	0.886474	0.727212	0.543832	0.520358	0.608679	0.773246	0.879386	0.685792	0.714033	0.730431	0.858862	0.64147	0.730244	0.787387	0.649398	0.706761	0.877161	0.520485	0.553277	0.639016	0.777739	0.740988	0.531527	0.776823	0.538785	0.58858	0.581766	0.699463	0.642724	0.813734	0.637632	0.695972	0.791402	0.499987	0.534078	0.787079	0.714729	0.814357
0.815115	0.525502	0.628286	0.506751	0.596798	0.685589	0.517787	0.636579	0.689091	0.706889	0.722067	0.64211	0.744771	0.659639	0.558771	0.80171	0.810825	0.772095	0.727146	0.64586	0.6529	0.834551	0.823172	0.691652	0.574354	0.803265	0.826203	0.55064	0.521664	0.71699	0.798141	0.64061	0.669522	0.877249	0.622077	0.580277	0.546457	0.726757	0.575684	0.620767	0.561374	0.65914	0.685991	0.556133	0.537755	0.621757	0.533997	0.854986
0.856945	0.535345	0.73642	0.670577	0.617492	0.56229	0.566478	0.742111	0.775523	0.80878	0.798971	0.732592	0.651445	0.737687	0.609336	0.800229	0.771467	0.749363	0.760861	0.85745	0.838936	0.71694	0.788804	0.802508	0.59637	0.676392	0.732237	0.517782	0.531	0.749205	0.690898	0.859496	0.522613	1.01034	0.589446	0.668376	0.625979	0.842783	0.603139	0.690323	0.569806	0.717476	0.519342	0.840106	0.516299	0.603142	0.599426	0.872128
0.770099	0.820069	0.565994	0.505129	0.649058	0.593606	0.587294	0.630237	0.723884	0.728205	0.861312	0.886363	0.495093	0.679558	0.568326	0.841875	0.719879	0.870376	0.858181	0.682512	0.709704	0.718309	0.770373	0.722571	0.50623	0.721997	0.787658	0.635187	0.597357	0.686607	0.781734	0.845277	0.521724	0.822772	0.558422	0.765925	0.584339	0.776345	0.644795	0.585175	0.688241	0.785484	0.542307	0.616845	0.58042	0.763578	0.653526	0.755351
0.905147	0.573078	0.74969	0.60332	0.755888	0.601348	0.520754	0.518865	0.802219	0.847269	0.811957	0.760583	0.509275	0.81991	0.662999	0.757616	0.831706	0.995614	0.762289	0.776459	0.749543	0.735402	0.80859	0.733082	0.552986	0.699226	0.686997	0.495816	0.568635	0.748993	0.752338	0.805226	0.54806	0.804503	0.703175	0.783766	0.555251	0.763499	0.568496	0.576712	0.65273	0.725863	0.568811	0.525528	0.53449	0.795347	0.754965	0.879042
0.777602	0.897275	0.763233	0.563215	0.760556	0.519681	0.537199	0.562398	0.869928	0.785617	0.866293	0.785902	0.54571	0.878704	0.583022	0.794906	0.788261	1.06916	0.762502	0.779549	0.672961	0.7618	0.835776	0.738329	0.563482	0.672489	0.548879	0.5594	0.558743	0.698062	0.777027	0.79919	0.554838	0.722611	0.560955	0.694427	0.528534	0.6822	0.762011	0.691048	0.581642	0.846546	0.652272	0.553235	0.562443	0.763768	0.503447	0.832752
0.793563	0.840492	0.571077	0.608649	0.776263	0.534303	0.526589	0.631751	0.70583	0.684132	0.650079	0.647963	0.576826	0.753807	0.731439	0.598473	0.781195	0.955202	0.658945	0.899577	0.805858	0.77364	0.838138	0.696611	0.604803	0.771454	0.608042	0.592923	0.55753	0.706464	0.791411	0.763241	0.566097	0.799235	0.533416	0.612688	0.577542	0.595928	0.668008	0.76214	0.583341	0.555447	0.672759	0.546569	0.600442	0.598608	0.609136	0.811078
0.827008	0.557592	0.523771	0.543812	0.641989	0.667644	0.557077	0.60256	0.7501	0.636725	0.722399	0.736871	0.51042	0.61864	0.752257	0.666092	0.681356	1.00298	0.717425	0.712879	0.706392	0.576256	0.718767	0.720104	0.593503	0.746853	0.717982	0.547953	0.548063	0.735329	0.701453	0.832652	0.620367	0.842022	0.612076	0.667854	0.546689	0.696903	0.653484	0.675816	0.6075	0.660976	0.556482	0.56421	0.500751	0.582346	0.561092	0.792273
0.814352	0.6091	0.772393	0.534705	0.840105	0.550879	0.587814	0.594662	0.795395	0.688346	0.73753	0.846262	0.641908	0.610013	0.598793	0.62379	0.569901	0.943009	0.725455	0.682022	0.881484	0.65989	0.7825	0.795725	0.556375	0.61062	0.524403	0.611423	0.596144	0.807185	0.724627	0.583785	0.558753	0.638224	0.729443	0.765215	0.554727	0.717002	0.550062	0.746613	0.54681	0.534854	0.76478	0.514142	0.666716	0.74909	0.755789	0.806218
0.807384	0.808879	0.793371	0.489905	0.853113	0.543061	0.506651	0.562076	0.66745	0.720677	0.673513	0.808749	0.649978	0.748576	0.576973	0.674687	0.683463	1.06773	0.718107	0.697842	0.889192	0.819241	0.542619	0.791628	0.624987	0.656513	0.564942	0.632	0.566306	0.801477	0.65176	0.743886	0.557812	0.525166	0.611027	0.82174	0.586009	0.833721	0.556724	0.587901	0.518636	0.694476	0.573916	0.596066	0.567814	0.613383	0.784142	0.789244
0.656401	0.827504	0.822197	0.515478	0.883536	0.707143	0.513448	0.587175	0.672427	0.530319	0.717634	0.632635	0.816175	0.543637	0.58326	0.601969	0.708073	1.12715	0.690559	0.730557	0.729355	0.659959	0.611133	0.748627	0.522369	0.685078	0.545925	0.516473	0.501149	0.73512	0.649409	0.693433	0.5131	0.575419	0.568693	0.741207	0.478378	0.706282	0.534775	0.524678	0.584328	0.618382	0.56284	0.658646	0.539237	0.686725	0.853467	0.826155
0.626078	0.710098	0.870283	0.52042	0.66842	0.575205	0.506583	0.804581	0.841646	0.572793	0.685384	0.578692	0.648793	0.513084	0.561574	0.573865	0.680808	1.01094	0.688825	0.720739	0.876758	0.563949	0.599787	0.686056	0.555344	0.689349	0.531724	0.515482	0.583331	0.881787	0.668532	0.753684	0.526822	0.67505	0.61372	0.699755	0.494938	0.841638	0.538275	0.546807	0.551923	0.766798	0.552334	0.744156	0.530005	0.498021	0.821419	0.789018
0.728557	0.713627	0.811276	0.619783	0.570114	0.732567	0.558329	0.755179	0.636518	0.588425	0.708918	0.486495	0.760442	0.597076	0.712715	0.581967	0.71338	1.0327	0.703107	0.7428	0.793025	0.599666	0.675384	0.724547	0.515763	0.897463	0.611615	0.687391	0.520469	0.729726	0.64265	0.699578	0.517965	0.614994	0.784127	0.646711	0.56054	0.513444	0.500585	0.595215	0.5624	0.687501	0.523254	0.605174	0.553373	0.767211	0.610368	0.786812
0.674268	0.82651	0.871169	0.571537	0.855557	0.754552	0.523521	0.733778	0.770671	0.659458	0.729096	0.479641	0.792397	0.798305	0.838599	0.588264	0.756327	1.11938	0.768587	0.687961	0.610869	0.508726	0.499701	0.724519	0.570206	0.825231	0.557296	0.624107	0.50575	0.909431	0.609092	0.66423	0.556349	0.481726	0.721714	0.815013	0.568165	0.722778	0.584426	0.700376	0.52958	0.519138	0.594524	0.532458	0.55315	0.644312	0.661153	0.794777
0.67196	0.69282	0.809265	0.58615	0.530161	0.857201	0.543026	0.578927	0.721824	0.627325	0.817708	0.587908	0.601047	0.816642	0.699168	0.58777	0.779265	1.03987	0.793338	0.658033	0.740264	0.646809	0.650901	0.640933	0.477661	0.788529	0.725045	0.528634	0.563353	0.831155	0.567135	0.782692	0.56814	0.526857	0.666781	0.634643	0.509865	0.614537	0.504193	0.662555	0.601225	0.526635	0.560436	0.624811	0.562906	0.542917	0.610441	0.854107
0.697857	0.941777	0.631522	0.511087	0.488196	0.597817	0.516737	0.680064	1.02745	0.616374	0.66927	0.577481	0.614085	0.619953	0.758953	0.643892	0.64993	1.02591	0.814718	0.748916	0.698869	0.537625	0.486746	0.692739	0.583414	0.810088	0.616	0.704116	0.528092	0.663826	0.572235	0.611974	0.557061	0.598258	0.788715	0.82757	0.526748	0.816501	0.52693	0.782498	0.742474	0.75724	0.494066	0.659707	0.530308	0.539933	0.65448	0.841883
0.70826	0.780123	0.556061	0.553914	0.590623	0.611749	0.508777	0.749207	0.844153	0.591863	0.871373	0.781833	0.590645	0.80334	0.799641	0.724927	0.747565	0.93637	0.769788	0.683177	0.76245	0.815697	0.740638	0.725212	0.547377	0.800089	0.620137	0.793449	0.851537	0.636066	0.687084	0.571194	0.515371	0.636797	0.753047	0.679547	0.521277	0.590775	0.595635	0.657261	0.560096	0.565012	0.521461	0.619074	0.577941	0.665638	0.60787	0.82408
0.525671	0.761948	0.764329	0.783918	0.847175	0.833759	0.550416	0.60357	0.765799	0.545213	0.821447	0.818451	0.49438	0.667149	0.910379	0.56581	0.694532	0.847766	0.726066	0.674536	0.67286	0.680974	0.748355	0.774606	0.498347	0.82248	0.525049	0.745911	0.845444	0.691545	0.538199	0.555114	0.513553	0.514367	0.758075	0.664547	0.535813	0.712749	0.623303	0.657713	0.884804	0.56031	0.614498	0.475047	0.599324	0.661837	0.514284	0.835855
0.550034	0.658472	0.800481	0.752981	0.710885	0.639657	0.521368	0.64674	0.720197	0.515074	0.911315	0.647773	0.544321	0.657162	0.832801	0.494047	0.697352	0.933303	0.681498	0.746242	0.683968	0.565834	0.656243	0.72756	0.517115	0.673565	0.59605	0.543841	0.804056	0.738402	0.656185	0.645803	0.513173	0.634149	0.572361	0.713081	0.522671	0.755243	0.506433	0.555577	0.657066	0.641358	0.596597	0.49773	0.607231	0.634598	0.702522	0.865838
0.736515	0.706829	0.88402	0.718571	0.825787	0.546547	0.516648	0.601417	0.826487	0.558193	0.809667	0.573597	0.603124	0.7098	0.634781	0.542874	0.616598	0.985648	0.797559	0.652196	0.668293	0.556858	0.570867	0.725355	0.490634	0.804193	0.507842	0.555184	0.830414	0.730628	0.490656	0.657285	0.575187	0.580779	0.729545	0.712767	0.602638	0.809058	0.562913	0.730099	0.803866	0.734878	0.654456	0.521897	0.586099	0.695067	0.523141	0.790736
0.772156	0.684367	0.802997	0.793906	0.781099	0.672102	0.609452	0.60854	0.769339	0.526371	0.778652	0.736166	0.746245	0.873483	0.568	0.538791	0.700527	1.06959	0.820133	0.692222	0.735362	0.690375	0.574452	0.756519	0.584245	0.743857	0.584805	0.551913	0.683255	0.701675	0.521502	0.771647	0.541649	0.49778	0.556561	0.647595	0.560416	0.782543	0.516244	0.579444	0.65066	0.843351	0.62009	0.581745	0.592665	0.671883	0.510246	0.852958
0.768809	0.660158	0.861585	0.738592	0.747533	0.833967	0.552569	0.551401	0.788931	0.536766	0.849736	0.623318	0.504521	0.792856	0.810191	0.568109	0.695132	1.13725	0.681155	0.640904	0.823094	0.602117	0.563481	0.771678	0.498593	0.747112	0.545099	0.529128	0.838826	0.796465	0.556529	0.829658	0.576197	0.554924	0.685635	0.654198	0.500167	0.786761	0.527833	0.629567	0.863556	0.766512	0.573692	0.524235	0.631573	0.595915	0.615609	0.871435
0.913958	0.503489	0.822244	0.658902	0.657597	0.677817	0.525501	0.594029	0.733823	0.493368	0.70039	0.754862	0.518408	0.723656	0.608098	0.575863	0.717526	0.944134	0.782334	0.617419	0.765079	0.763357	0.574407	0.765519	0.493947	0.737371	0.745838	0.687949	0.779884	0.752501	0.522435	0.707058	0.559163	0.586543	0.639239	0.768758	0.548728	0.978373	0.535755	0.686854	0.849375	0.834239	0.513232	0.521087	0.604853	0.572992	0.66724	0.792721
0.724552	0.532391	0.680485	0.684745	0.724494	0.68893	0.568584	0.68566	0.872268	0.638594	0.720353	0.828589	0.556212	0.719219	0.68754	0.515324	0.696654	0.965305	0.742398	0.674327	0.782141	0.80722	0.5658	0.777431	0.51478	0.795005	0.601693	0.537034	0.800038	0.720437	0.650465	0.826458	0.573779	0.603212	0.543155	0.675439	0.528459	0.783009	0.54643	0.575419	0.773622	0.708924	0.631191	0.565267	0.692142	0.509054	0.62215	0.804411
0.76911	0.814504	0.865734	0.562296	0.754674	0.586767	0.588654	0.547747	0.873295	0.691587	0.527751	0.846297	0.539811	0.596646	0.626724	0.558998	0.890571	1.08534	0.801407	0.730794	0.795138	0.724184	0.505776	0.726934	0.518103	0.849353	0.553243	0.479361	0.620448	0.687221	0.621663	0.80076	0.623266	0.575361	0.693703	0.630681	0.555657	1.01138	0.681009	0.690768	0.85494	0.762016	0.580529	0.640358	0.830708	0.531271	0.60888	0.806077
0.849854	0.703577	0.662797	0.528777	0.592363	0.60601	0.495579	0.705308	1.01154	0.544897	0.663458	0.872893	0.620734	0.5513	0.63815	0.601385	0.795757	1.14717	0.792123	0.844223	0.696655	0.48091	0.52914	0.830466	0.694033	0.798165	0.59618	0.565237	0.655461	0.817605	0.774175	0.739529	0.516755	0.705846	0.580929	0.689659	0.702054	0.742745	0.484491	0.54336	0.849416	0.812204	0.51523	0.519274	0.57697	0.657603	0.709406	0.828677
0.727095	0.639988	0.567524	0.543589	0.649357	0.71167	0.510995	0.625452	0.912683	0.511125	0.867499	0.759747	0.72087	0.762185	0.600704	0.770439	0.817499	1.00241	0.820817	0.754721	0.73743	0.720061	0.732556	0.79705	0.818334	0.749794	0.571225	0.595639	0.788406	0.846082	0.630568	0.64038	0.59112	0.601294	0.625622	0.641188	0.70474	0.819823	0.727771	0.581905	0.787537	0.728627	0.589886	0.516115	0.690132	0.694863	0.709976	0.818769
0.890867	0.67745	0.707875	0.758503	0.677944	0.638405	0.618658	0.716301	0.725359	0.567282	0.760291	0.621513	0.528915	0.777214	0.739127	0.696004	0.710235	0.897124	0.779976	0.758082	0.693562	0.602094	0.668664	0.725689	0.545035	0.76963	0.556424	0.599785	0.754666	0.743498	0.597629	0.550721	0.512068	0.634905	0.582632	0.64939	0.739062	0.833841	0.470774	0.642701	0.861379	1.01511	0.558984	0.519078	0.554771	0.650246	0.802959	0.849871
0.530402	0.652046	0.875592	0.560994	0.635093	0.687154	0.575946	0.702417	0.772662	0.611266	0.689743	0.55832	0.540547	0.638286	0.725859	0.584702	0.736653	1.07055	0.801671	0.738973	0.693171	0.571224	0.646774	0.762597	0.583543	0.660588	0.517522	0.608146	0.681423	0.696641	0.7268	0.871043	0.596671	0.565214	0.612742	0.574128	0.677864	0.781518	0.514676	0.55761	0.818782	0.768826	0.562017	0.517278	0.538376	0.678968	0.673996	0.765459
0.552441	0.555913	0.798278	0.666179	0.594377	0.627447	0.648223	0.533496	0.771105	0.545393	0.666501	0.613858	0.660698	0.723957	0.830458	0.596363	0.743705	0.850357	0.773499	0.742815	0.655072	0.632509	0.599021	0.710095	0.786894	0.678772	0.509063	0.495144	0.541119	0.695736	0.702242	0.74058	0.549944	0.625744	0.533175	0.773809	0.684859	0.772263	0.612488	0.529666	0.808787	0.690776	0.62179	0.551253	0.535696	0.693444	0.666122	0.891879
0.65971	0.557996	0.802234	0.638852	0.756359	0.577632	0.709137	0.545659	0.57958	0.626741	0.65253	0.710704	0.558376	0.766107	0.788521	0.586544	0.767501	1.07534	0.695737	0.740836	0.61886	0.760135	0.642374	0.700133	0.552689	0.522812	0.546643	0.537393	0.510905	0.604311	0.712069	0.818651	0.565464	0.67111	0.529941	0.635525	0.821922	0.813038	0.494827	0.676154	0.811091	0.923599	0.576151	0.516153	0.672554	0.79976	0.595773	0.945504
0.6375	0.575516	0.823147	0.540292	0.589339	0.579096	0.618918	0.586696	0.662435	0.547294	0.560979	0.682578	0.658534	0.820887	0.729058	0.576232	0.611735	1.07864	0.653035	0.785027	0.682983	0.623904	0.614969	0.72416	0.533617	0.60521	0.667519	0.543783	0.730353	0.6403	0.609926	0.735585	0.628754	0.691794	0.596062	0.768456	0.796628	0.863725	0.473129	0.551481	0.882527	0.78882	0.671988	0.608198	0.516419	0.616231	0.593985	0.929927
0.704578	0.492571	0.87175	0.538927	0.539072	0.559992	0.718373	0.504992	0.65504	0.565973	0.542165	0.617406	0.493175	0.800075	0.904476	0.512418	0.867814	1.09025	0.784523	0.698171	0.860075	0.715064	0.524549	0.668785	0.590804	0.806245	0.641798	0.602531	0.537534	0.676478	0.681915	0.88207	0.62511	0.565519	0.747569	0.762109	0.646647	0.833466	0.530114	0.580436	0.720129	0.679198	0.567221	0.607801	0.5741	0.62692	0.728434	0.845561
0.686636	0.599774	0.930372	0.520406	0.596347	0.648152	0.833974	0.66428	0.502797	0.530714	0.711079	0.516621	0.535685	0.650517	0.869696	0.534133	0.802109	0.986996	0.696354	0.716473	0.817073	0.588042	0.677599	0.781619	0.578837	0.726011	0.639477	0.556123	0.522254	0.630163	0.842278	0.780206	0.469922	0.599599	0.661912	0.705119	0.673782	0.827678	0.553127	0.585709	0.697996	0.790008	0.658907	0.489302	0.686284	0.603248	0.627187	0.862074
0.653883	0.539734	0.742168	0.554339	0.50165	0.608745	0.634325	0.626447	0.604516	0.560109	0.835311	0.666954	0.555354	0.596387	0.795114	0.519665	0.607781	1.04687	0.702036	0.673736	0.878315	0.681365	0.550463	0.717846	0.584709	0.719797	0.647857	0.576085	0.529277	0.683018	0.561285	0.523198	0.610343	0.522649	0.509084	0.593027	0.53637	0.726597	0.55757	0.588751	0.824666	0.723604	0.600664	0.556075	0.76989	0.549798	0.822863	0.978502
0.640444	0.528334	0.820382	0.53153	0.61931	0.57468	0.75809	0.479488	0.6037	0.545713	0.72904	0.594732	0.641611	0.596148	0.814591	0.533412	0.655573	0.834161	0.811344	0.682739	0.720803	0.678627	0.534438	0.79177	0.537536	0.702781	0.569913	0.746311	0.561807	0.67143	0.657127	0.778105	0.546152	0.680284	0.717606	0.583565	0.533315	0.914779	0.551641	0.677943	0.843662	0.690304	0.572011	0.560915	0.752914	0.58463	0.751326	0.88355
0.672902	0.578108	0.954037	0.540836	0.533238	0.774237	0.701464	0.538002	0.560962	0.492076	0.627995	0.531835	0.607426	0.655794	0.671163	0.597119	0.695362	0.936309	0.711464	0.660137	0.681959	0.628276	0.559419	0.809826	0.487576	0.657223	0.659008	0.575529	0.632525	0.661063	0.724026	0.720135	0.599758	0.562619	0.581691	0.70635	0.511065	0.838163	0.569405	0.552513	0.959685	0.797542	0.694703	0.517126	0.882531	0.715467	0.664857	0.979161
0.624804	0.50079	0.793052	0.651253	0.507293	0.765994	0.529031	0.560276	0.598164	0.57711	0.854015	0.547914	0.506755	0.725304	0.861909	0.609076	0.676153	0.95345	0.803787	0.726399	0.693907	0.526915	0.616056	0.637678	0.683402	0.734342	0.547592	0.687505	0.540258	0.68219	0.700803	0.768607	0.656973	0.811371	0.754164	0.563413	0.496436	0.742586	0.521608	0.506388	0.748503	0.617349	0.683577	0.496202	0.665079	0.535456	0.490852	0.854777
0.534583	0.506798	0.777817	0.728254	0.661299	0.546896	0.531186	0.518545	0.566801	0.609881	0.792351	0.615964	0.557355	0.715545	0.870971	0.854023	0.728625	0.903681	0.760181	0.672479	0.841452	0.655669	0.610502	0.683383	0.557309	0.705914	0.585105	0.709863	0.494679	0.56532	0.607529	0.726202	0.529656	0.751176	0.665944	0.574263	0.509224	0.673335	0.593617	0.510189	0.895152	0.716373	0.742264	0.516202	0.663696	0.495806	0.501459	0.803153
0.560014	0.57087	0.743832	0.542328	0.494384	0.669734	0.511085	0.622585	0.643048	0.598671	0.757749	0.724808	0.584917	0.566736	0.693281	0.604455	0.781159	0.969047	0.734411	0.647737	0.715764	0.621161	0.594515	0.558795	0.576331	0.757642	0.64005	0.67838	0.6369	0.571921	0.753707	0.688736	0.534677	0.789744	0.651731	0.606144	0.586376	0.825496	0.656684	0.552205	0.800881	0.706644	0.840812	0.582865	0.796603	0.535099	0.67448	0.840977
0.527039	0.711442	0.766681	0.563594	0.537944	0.669787	0.605789	0.602514	0.586297	0.584448	1.0276	0.710058	0.639465	0.554803	0.514026	0.531702	0.735712	0.823927	0.693552	0.608946	0.781553	0.552421	0.624413	0.804127	0.535348	0.734934	0.588418	0.592388	0.519138	0.688791	0.848092	0.688693	0.536465	0.560254	0.549444	0.549548	0.587199	0.765861	0.533983	0.627108	0.903478	0.835811	0.786967	0.65008	0.768918	0.514554	0.510025	0.766766
0.598298	0.498458	0.649672	0.590246	0.697872	0.600482	0.578133	0.531015	0.678794	0.736157	0.621592	0.600174	0.527794	0.534034	0.614775	0.522043	0.801254	0.953903	0.684775	0.683732	0.744199	0.680724	0.571084	0.782235	0.536264	0.698285	0.545687	0.64587	0.553014	0.613482	0.646643	0.623838	0.646865	0.588639	0.809793	0.567153	0.649199	0.890288	0.543254	0.644975	0.941892	0.683097	0.739569	0.778342	0.716217	0.598973	0.572869	0.811873
0.726506	0.646737	0.765718	0.524534	0.588881	0.484479	0.522973	0.586268	0.543867	0.514102	0.585488	0.714821	0.509608	0.581178	0.704729	0.737251	0.798869	0.970539	0.775856	0.646487	0.800405	0.643795	0.549684	0.639062	0.589618	0.683781	0.564326	0.548387	0.594364	0.758274	0.66034	0.77805	0.644904	0.627101	0.720912	0.570789	0.712478	0.693164	0.587068	0.727751	0.87157	0.531739	0.554064	0.609032	0.549936	0.666249	0.552194	0.834497
0.660047	0.666963	0.734623	0.535514	0.585253	0.712624	0.587584	0.681164	0.692031	0.616951	0.666811	0.533914	0.574242	0.876505	0.852585	0.507065	0.795049	0.972779	0.654381	0.719068	0.903153	0.637019	0.574744	0.786963	0.593248	0.773078	0.625769	0.673669	0.570217	0.824114	0.641764	0.622049	0.508174	0.546083	0.585389	0.660115	0.779699	0.794142	0.564734	0.703514	0.796177	0.501179	0.547953	0.793695	0.572624	0.646282	0.645484	0.825973
0.561187	0.539452	0.731104	0.60277	0.530541	0.654978	0.523465	0.529908	0.518264	0.554264	0.677691	0.724491	0.630887	0.522934	0.587765	0.510609	0.780528	0.900155	0.776745	0.606716	0.79701	0.682839	0.521256	0.806939	0.516783	0.709859	0.553947	0.677159	0.556283	0.631762	0.632085	0.605849	0.528165	0.514472	0.750552	0.532936	0.703416	0.843781	0.528492	0.726572	0.845677	0.498874	0.503333	0.601108	0.735213	0.549232	0.647648	0.795724
0.623371	0.604513	0.737365	0.619129	0.700963	0.674716	0.555224	0.496392	0.557354	0.540777	0.537644	0.610715	0.506279	0.588959	0.646715	0.592619	0.715431	0.802788	0.763242	0.7323	0.657886	0.545378	0.537629	0.760252	0.512407	0.760449	0.750072	0.660853	0.527933	0.827414	0.598031	0.536156	0.577878	0.75174	0.535288	0.545157	0.673622	0.894471	0.499905	0.775656	0.852733	0.522502	0.501667	0.794302	0.554265	0.619339	0.598596	0.801519
0.689793	0.590978	0.817018	0.654118	0.537496	0.780469	0.55763	0.496991	0.575868	0.610262	0.717224	0.560944	0.674537	0.53294	0.63331	0.66674	0.720915	0.87216	0.759822	0.78532	0.719036	0.671954	0.599437	0.839248	0.508332	0.735149	0.520636	0.6123	0.60795	0.666966	0.590456	0.66186	0.565682	0.718584	0.595105	0.510388	0.68782	0.837075	0.615138	0.699247	0.944019	0.591607	0.503462	0.740568	0.60006	0.678986	0.541431	0.852441
0.571774	0.554148	0.776988	0.552588	0.638406	0.650961	0.673517	0.592587	0.62463	0.507015	0.891404	0.641938	0.677964	0.607904	0.832747	0.650761	0.797014	0.901268	0.789548	0.680852	0.810582	0.612016	0.581712	0.819272	0.513794	0.650899	0.640595	0.687639	0.777936	0.531264	0.519717	0.694617	0.532864	0.773609	0.690182	0.814114	0.69687	0.848816	0.561346	0.805159	0.814909	0.797085	0.493303	0.776379	0.623281	0.55363	0.523198	0.751342
0.657209	0.62339	0.739937	0.585888	0.518843	0.566143	0.543135	0.659927	0.641662	0.586292	0.758597	0.657587	0.545285	0.651787	0.793507	0.710256	0.652422	0.873997	0.604981	0.766364	0.702861	0.617114	0.562004	0.860981	0.541172	0.654585	0.590998	0.57911	0.714613	0.651399	0.518582	0.68622	0.552934	0.739674	0.601636	0.686102	0.762277	0.57432	0.699346	0.739913	0.656418	0.618053	0.547426	0.606501	0.544361	0.51723	0.535936	0.7633
0.754836	0.556942	0.801446	0.621036	0.636638	0.828944	0.53961	0.609652	0.729517	0.523461	0.844787	0.504791	0.506652	0.534641	0.75015	0.783555	0.775644	1.12001	0.837526	0.673672	0.835686	0.648042	0.627085	0.809602	0.609881	0.584078	0.63716	0.536682	0.698844	0.629872	0.635118	0.634546	0.704889	0.738292	0.62664	0.633914	0.79943	0.681581	0.551834	0.709763	0.672964	0.701805	0.642432	0.658011	0.575012	0.802459	0.511732	0.729968
0.55635	0.516412	0.731672	0.584851	0.754712	0.625034	0.607153	0.572531	0.539762	0.521721	0.715852	0.547341	0.526902	0.576367	0.790848	0.839879	0.796544	0.88229	0.846205	0.760557	0.72872	0.758549	0.584351	0.70523	0.494139	0.627824	0.730563	0.606997	0.541694	0.673622	0.497862	0.600707	0.551426	0.743208	0.650268	0.560478	0.793628	0.764731	0.763217	0.688932	0.716671	0.85426	0.535629	0.7217	0.594429	0.72384	0.494769	0.899203
0.535509	0.637055	0.80113	0.842255	0.792602	0.628211	0.677911	0.585747	0.559894	0.587244	0.70558	0.552201	0.567096	0.630022	0.843785	0.720695	0.906745	0.765873	0.89954	0.691324	0.74633	0.79315	0.634869	0.839954	0.536048	0.724748	0.790754	0.600546	0.552841	0.699126	0.594412	0.734936	0.568985	0.701568	0.651404	0.52667	0.82516	0.765464	0.560504	0.69446	0.850468	0.73786	0.545791	0.738755	0.559633	0.562585	0.642403	0.843951
0.51237	0.49059	0.711004	0.533505	0.687879	0.578371	0.547383	0.621851	0.65112	0.513379	0.611417	0.619479	0.650256	0.647562	0.860004	0.635107	0.91829	0.778704	0.841026	0.759365	0.73595	0.825562	0.636958	0.763377	0.62043	0.691679	0.794741	0.521891	0.511713	0.768366	0.559569	0.790578	0.524075	0.90608	0.63721	0.557136	0.636859	0.742164	0.606384	0.519764	0.766199	0.791228	0.585546	0.680575	0.552567	0.597519	0.559888	0.779737
0.634769	0.577323	0.803789	0.557924	0.654511	0.49119	0.581788	0.560845	0.536538	0.526497	0.510686	0.537552	0.658504	0.576602	0.856125	0.563474	0.755795	0.819798	0.770574	0.668641	0.937134	0.757655	0.607314	0.803845	0.5982	0.761459	0.840374	0.584049	0.568981	0.81269	0.506769	0.647604	0.654652	0.759919	0.531368	0.577799	0.719986	0.561197	0.678779	0.598525	0.828657	0.756027	0.559979	0.627213	0.597351	0.676458	0.600042	0.776386
0.808621	0.714616	0.755223	0.594318	0.520653	0.593382	0.635858	0.604667	0.551807	0.493542	0.564241	0.608037	0.753467	0.566989	0.783165	0.522873	0.826569	0.897811	0.752935	0.808993	0.668338	0.773702	0.668276	0.860862	0.673841	0.687441	0.651195	0.678469	0.54235	0.659002	0.578065	0.74674	0.61719	0.769208	0.622702	0.55694	0.739502	0.542994	0.859303	0.748301	0.728677	0.694764	0.498763	0.52729	0.565248	0.55174	0.510283	0.558617
0.732031	0.627798	0.7538	0.54681	0.593133	0.791715	0.708288	0.63459	0.651024	0.519699	0.583485	0.760823	0.692367	0.571843	0.723845	0.553927	0.810356	1.02208	0.798393	0.670031	0.721302	0.815779	0.63741	0.805103	0.532335	0.610655	0.735724	0.600277	0.564436	0.722988	0.519242	0.51402	0.713236	0.787087	0.626539	0.775814	0.727553	0.641559	0.7238	0.660599	0.566065	0.925988	0.487758	0.654693	0.564645	0.61612	0.514732	0.549652
0.573937	0.768236	0.834055	0.534596	0.623838	0.746624	0.522688	0.590001	0.623178	0.637443	0.577641	0.58641	0.725371	0.745085	0.718455	0.549658	0.857905	0.850474	0.860955	0.790908	0.739018	0.800032	0.566672	0.921512	0.641397	0.608182	0.64543	0.606693	0.546481	0.765741	0.551142	0.566329	0.580402	0.778747	0.573626	0.599638	0.772805	0.742161	0.537264	0.807057	0.669609	0.857513	0.513975	0.571859	0.627523	0.616618	0.6095	0.893372
0.643273	0.744244	0.847308	0.541179	0.505711	0.525967	0.606825	0.634116	0.536839	0.528008	0.783271	0.576358	0.59985	0.573228	0.750262	0.563092	0.940858	0.879031	0.769934	0.720904	0.770122	0.869529	0.599786	0.723636	0.573816	0.656154	0.689053	0.74737	0.713987	0.738368	0.695498	0.526415	0.623222	0.778393	0.527859	0.638495	0.618562	0.840382	0.664767	0.706015	0.808451	0.7725	0.497666	0.550343	0.546243	0.630339	0.506682	0.777961
0.550506	0.586397	0.775483	0.536193	0.620816	0.633992	0.539042	0.60189	0.555296	0.656112	0.570745	0.577847	0.631044	0.637581	0.790581	0.534722	0.848128	0.869534	0.876575	0.773712	0.88184	0.81243	0.556854	0.835237	0.604715	0.759755	0.597257	0.652735	0.589701	0.70414	0.718172	0.642019	0.51761	0.704091	0.815598	0.671934	0.490667	0.783289	0.632677	0.654891	0.687625	0.620323	0.541634	0.621537	0.543524	0.833444	0.583343	0.774449
0.62222	0.828508	0.858651	0.574576	0.575505	0.615906	0.558927	0.744333	0.546984	0.732405	0.540898	0.538499	0.800769	0.653593	0.822515	0.508827	0.751361	0.814718	0.839733	0.775695	0.776527	0.849725	0.501311	0.938561	0.553283	0.684656	0.599837	0.580246	0.605358	0.799823	0.691996	0.607581	0.559058	0.699949	0.687506	0.57406	0.622407	0.60731	0.501883	0.830313	0.724727	0.646505	0.529019	0.542362	0.512591	0.584884	0.53068	0.957558
0.657463	0.616911	0.826862	0.547618	0.565532	0.655823	0.567453	0.828749	0.547597	0.653128	0.625463	0.553029	0.58318	0.763708	0.890525	0.769282	0.805668	0.954983	0.896741	0.729344	0.682608	1.08611	0.524016	0.81581	0.502651	0.689118	0.559854	0.639542	0.574022	0.639301	0.67865	0.678902	0.559686	0.740575	0.58596	0.639583	0.512226	0.636381	0.610784	0.677312	0.93801	0.680591	0.494783	0.552883	0.639788	0.755373	0.518328	0.83179
0.649702	0.568261	0.920912	0.515376	0.522833	0.537957	0.622979	0.634232	0.610181	0.559673	0.532343	0.633514	0.706306	0.77545	0.679755	0.652157	0.763599	0.820032	0.755002	0.749183	0.788566	0.785553	0.498537	0.780159	0.578136	0.674064	0.499423	0.845561	0.585827	0.737494	0.652968	0.555623	0.52785	0.840873	0.571384	0.503554	0.691855	0.608104	0.505694	0.581384	0.842547	0.633733	0.558883	0.595566	0.621591	0.726465	0.533432	0.896675
0.581197	0.550651	1.02247	0.607323	0.656701	0.691284	0.501436	0.768744	0.53772	0.596483	0.564276	0.590387	0.737923	0.842986	0.598594	0.524338	0.878812	0.952198	0.758986	0.739333	0.786219	0.750293	0.531508	0.823861	0.571859	0.629304	0.71055	0.777007	0.530988	0.771665	0.629127	0.565746	0.585012	0.860828	0.56182	0.538974	0.551815	0.702689	0.508011	0.570094	0.890787	0.644233	0.511992	0.611197	0.617243	0.591302	0.531759	0.821699
0.565446	0.738073	0.787275	0.487881	0.830347	0.60382	0.540409	0.569396	0.601173	0.54054	0.797472	0.560276	0.767603	0.655848	0.908765	0.66821	1.29371	0.858228	0.790733	0.776683	0.744343	0.757536	0.516794	0.787884	0.557677	0.72764	0.48478	0.721771	0.544275	0.695121	0.678977	0.519792	0.573389	0.775011	0.615662	0.654922	0.677551	0.57061	0.738518	0.689824	0.867992	0.601611	0.504587	0.555724	0.551702	0.669246	0.541403	0.85211
0.624318	0.613849	0.9087	0.523413	0.725855	0.599211	0.555036	0.557992	0.495635	0.57354	0.794972	0.577771	0.785911	0.769042	0.750248	0.586908	0.842777	0.822295	0.874829	0.706883	0.696356	0.538744	0.684206	0.78728	0.624773	0.529344	0.527018	0.574201	0.641813	0.656476	0.572142	0.522948	0.511	0.776216	0.601253	0.620612	0.531849	0.50632	0.550535	0.752998	0.753825	0.700693	0.56262	0.570138	0.523505	0.702037	0.543379	0.865164
0.594299	0.638355	0.868339	0.532054	0.686574	0.522925	0.495598	0.740761	0.51841	0.671604	0.770707	0.648439	0.550793	0.799856	0.809536	0.530193	0.788276	1.03059	0.85287	0.74295	0.776521	0.556521	0.554038	0.798011	0.599156	0.739141	0.545969	0.521809	0.604915	0.76761	0.652684	0.572328	0.574948	0.866023	0.528218	0.558221	0.597086	0.804852	0.56766	0.713254	0.816419	0.743215	0.535106	0.555347	0.622228	0.542971	0.643884	0.875318
0.524045	0.656978	0.818	0.566134	0.780329	0.548694	0.502889	0.749802	0.804947	0.588096	0.729361	0.545212	0.774675	0.909535	0.781781	0.624461	0.728339	0.872921	0.827787	0.642893	0.784682	0.666663	0.75127	0.757247	0.629817	0.659035	0.58883	0.532483	0.529805	0.731079	0.736378	0.642719	0.52003	0.745043	0.508445	0.666731	0.559499	0.749348	0.56785	0.810198	0.811551	0.626854	0.492458	0.558194	0.650523	0.543182	0.549611	0.757796
0.688265	0.536125	0.909235	0.658001	0.611741	0.52829	0.495736	0.682729	0.776749	0.512076	0.838171	0.548534	0.766425	0.655084	0.775851	0.491824	0.761936	0.844062	0.808935	0.69568	0.750589	0.817545	0.770103	0.751007	0.581086	0.75796	0.503477	0.511574	0.570421	0.700668	0.573527	0.668227	0.671944	0.870372	0.630177	0.543742	0.568647	0.551505	0.636191	0.64091	0.83216	0.821516	0.586587	0.556047	0.789277	0.514923	0.607229	0.723577
0.581887	0.660609	0.861339	0.483198	0.519838	0.591045	0.646695	0.844518	0.70913	0.658992	0.620653	0.518226	0.59892	0.639771	0.952428	0.529234	0.685051	0.842047	0.738466	0.785799	0.780017	0.848722	0.817809	0.853208	0.538092	0.693423	0.564794	0.529625	0.520893	0.769065	0.669172	0.730765	0.5315	0.609525	0.484625	0.524267	0.539888	0.629956	0.600758	0.549585	0.766924	0.722935	0.535338	0.78538	0.597488	0.71624	0.602991	0.776068
0.592805	0.573401	0.784604	0.512421	0.543123	0.529536	0.581614	0.872004	0.730767	0.729924	0.631502	0.580593	0.750062	0.786194	0.731514	0.528645	0.662468	0.847466	0.878164	0.77231	0.79066	0.79169	0.759839	0.794005	0.498214	0.792955	0.539759	0.819011	0.589291	0.679927	0.641286	0.8879	0.603226	0.85074	0.554811	0.71298	0.726645	0.568147	0.687473	0.622777	0.770851	0.75018	0.545589	0.52343	0.530303	0.851796	0.525545	0.866424
0.680864	0.679268	0.807932	0.752655	0.663872	0.639087	0.558783	0.750933	0.624112	0.76581	0.670893	0.561775	0.4932	0.709943	0.859819	0.690419	0.690515	0.819238	0.892234	0.767703	0.890357	0.616488	0.726924	0.696181	0.538378	0.633422	0.538236	0.83035	0.565891	0.674902	0.764223	0.789211	0.556364	0.767381	0.570088	0.712452	0.613761	0.820133	0.584515	0.656849	0.701746	0.788382	0.494133	0.476221	0.525629	0.810491	0.586945	0.927758
0.56493	0.564454	0.696446	0.74363	0.575174	0.678523	0.608043	0.922908	0.823298	0.543855	0.667929	0.540151	0.603673	0.620962	0.79399	0.644903	0.756808	0.933732	0.867005	0.733038	0.878884	0.555386	0.696571	0.581356	0.490325	0.706644	0.539798	0.619932	0.539165	0.739189	0.852812	0.848557	0.546991	0.737669	0.550711	0.726201	0.689924	0.639393	0.701696	0.509885	0.789393	0.715565	0.53322	0.745686	0.524013	0.558302	0.534551	0.828012
0.560355	0.559823	0.809694	0.626349	0.621066	0.634154	0.556358	0.828958	0.613742	0.596033	0.80842	0.521496	0.62522	0.740188	0.788439	0.568111	0.753048	0.836525	0.862652	0.706023	0.763814	0.536032	0.79166	0.741999	0.491523	0.698472	0.566718	0.806223	0.552515	0.685265	0.591667	0.797643	0.58094	0.584741	0.549068	0.682098	0.601725	0.86105	0.509562	0.546474	0.778499	0.804874	0.548588	0.669302	0.591533	0.51822	0.543633	0.880234
0.553102	0.774011	0.915939	0.721472	0.738979	0.546081	0.52929	0.808317	0.792145	0.690514	0.588299	0.658488	0.735913	0.732104	0.890352	0.49797	0.70423	0.929494	0.868634	0.730025	0.888626	0.650071	0.740626	0.769521	0.568143	0.505141	0.646652	0.562664	0.608785	0.631784	0.881557	0.761634	0.572719	0.734385	0.614337	0.672606	0.573589	0.778041	0.74564	0.60773	0.837547	0.732793	0.537522	0.560264	0.508944	0.552398	0.529245	0.832691
0.564531	0.599054	0.672417	0.558411	0.579961	0.557997	0.621614	0.814464	0.568799	0.786138	0.591917	0.550587	0.638149	0.746517	0.810574	0.559742	0.750443	0.832909	0.901813	0.59399	0.885617	0.598798	0.709775	0.787054	0.507769	0.507344	0.613684	0.687185	0.555452	0.66522	0.748575	0.73269	0.585625	0.779809	0.501317	0.7433	0.701479	0.638248	0.744891	0.584912	0.603182	0.816402	0.509765	0.501255	0.519636	0.730259	0.512177	0.743433
0.630545	0.532957	0.701915	0.723644	0.559964	0.487221	0.643748	0.880455	0.593004	0.572263	0.795152	0.532017	0.751088	0.694888	0.841079	0.533206	0.764914	0.864278	0.873077	0.679856	0.814524	0.641263	0.776091	0.766009	0.495526	0.592845	0.578134	0.555003	0.492687	0.694767	0.833997	0.667094	0.528276	0.630224	0.688972	0.618011	0.577337	0.828983	0.568559	0.726533	0.693554	0.605026	0.512225	0.590079	0.52633	0.728397	0.533315	0.832491
0.840236	0.495695	0.706674	0.583133	0.543092	0.668475	0.550559	0.873251	0.671456	0.634924	0.521648	0.533171	0.712669	0.623688	0.847891	0.539859	0.678463	0.815843	0.784242	0.70888	0.80425	0.55822	0.688475	0.592857	0.615165	0.603327	0.524737	0.652869	0.52831	0.817971	0.680896	0.590927	0.514019	0.542038	0.707866	0.677638	0.739138	0.654098	0.518565	0.564741	0.708211	0.548862	0.591454	0.665107	0.575108	0.696971	0.660766	1.02628
0.762698	0.607532	0.527827	0.535886	0.545462	0.535961	0.513205	0.882606	0.548751	0.57293	0.605105	0.475187	0.697569	0.599173	0.760953	0.49961	0.803963	0.956447	0.89035	0.674463	0.81234	0.538549	0.677889	0.478891	0.522647	0.689872	0.507412	0.689337	0.542362	0.722648	0.745234	0.67708	0.576986	0.551954	0.640383	0.646657	0.728487	0.843557	0.536919	0.725731	0.801858	0.617966	0.532579	0.545637	0.57859	0.739782	0.533175	0.679431
0.853705	0.546139	0.55746	0.536096	0.67121	0.533157	0.642053	0.828159	0.57552	0.577757	0.546886	0.579411	0.541364	0.709612	0.602356	0.528219	0.742911	0.805525	0.774115	0.783229	0.807718	0.599338	0.721481	0.660386	0.572907	0.734787	0.635776	0.737565	0.558812	0.803845	0.788596	0.741247	0.49658	0.710849	0.509803	0.672396	0.748444	0.756645	0.553396	0.595365	0.82989	0.660701	0.567689	0.51166	0.53484	0.779121	0.617011	0.817228
0.652753	0.68629	0.564449	0.588763	0.685531	0.677004	0.654057	0.876526	0.527763	0.587126	0.880534	0.523229	0.521431	0.573264	0.84445	0.58074	0.870402	0.789291	0.748883	0.738766	0.64826	0.586878	0.773568	0.63358	0.533283	0.673043	0.502656	0.82497	0.516737	0.643836	0.653901	0.595883	0.526413	0.779424	0.71834	0.788822	0.837697	0.668096	0.510624	0.620674	0.85934	0.584373	0.559366	0.596889	0.566613	0.669169	0.569176	0.851694
0.52265	0.758964	0.769571	0.640038	0.718797	0.548375	0.605232	0.776771	0.776812	0.573155	0.755349	0.700783	0.576168	0.607825	0.839328	0.512539	0.785755	0.805311	0.851738	0.758571	0.73398	0.67073	0.776228	0.611685	0.525374	0.769504	0.581912	0.718926	0.586417	0.73186	0.840819	0.624207	0.524857	0.689275	0.588935	0.751852	0.730986	0.723509	0.54442	0.525952	0.782362	0.553836	0.525978	0.574615	0.756077	0.788815	0.519898	0.539426
0.743659	0.808313	0.726778	0.647269	0.585282	0.553542	0.544791	0.871979	0.655209	0.519093	0.634566	0.737807	0.504101	0.61929	0.751807	0.520511	0.672328	0.873022	0.842191	0.725857	0.623651	0.542197	0.757424	0.572918	0.565533	0.69484	0.497425	0.63165	0.648768	0.693324	0.896263	0.508951	0.620384	0.741634	0.580066	0.56482	0.582706	0.697629	0.605825	0.712727	0.819612	0.661632	0.54913	0.779373	0.5456	0.838153	0.586129	0.664754
0.714814	0.645132	0.713439	0.528941	0.60485	0.881916	0.505233	0.836502	0.629729	0.761588	0.552535	0.582681	0.598645	0.749041	0.793463	0.526432	0.668801	0.820801	0.875185	0.640828	0.834401	0.491715	0.830321	0.683579	0.57631	0.700898	0.518945	0.638186	0.739889	0.653796	0.857445	0.741102	0.655379	0.792097	0.514377	0.610151	0.613417	0.710802	0.681631	0.812654	0.761652	0.824927	0.512459	0.823298	0.608959	0.799964	0.579389	0.782273
0.728245	0.731954	0.831702	0.55547	0.555143	0.626497	0.669486	0.730141	0.548117	0.64021	0.745058	0.840391	0.59678	0.592054	0.783804	0.519797	0.769338	0.760999	0.746291	0.708416	0.697901	0.530623	0.844009	0.73587	0.512281	0.617066	0.499525	0.591939	0.696844	0.682881	0.64731	0.62027	0.547956	0.585931	0.700323	0.727357	0.746514	0.869979	0.563689	0.776446	0.758187	0.607543	0.495989	0.892126	0.598514	0.819599	0.613475	0.683814
0.54752	0.773133	0.741956	0.49882	0.64361	0.662306	0.534609	0.8131	0.553537	0.601823	0.50552	0.568037	0.73256	0.637432	0.644331	0.52479	0.774428	0.890705	0.815708	0.748758	0.804458	0.496921	0.734034	0.777613	0.731675	0.598773	0.603961	0.533262	0.757096	0.725877	0.514459	0.555747	0.674745	0.533954	0.634283	0.852516	0.680409	0.852813	0.584753	0.76346	0.694356	0.61913	0.559414	0.80065	0.609765	0.862457	0.535951	0.844118
0.609085	0.737799	0.777048	0.493293	0.84151	0.521322	0.595911	0.736669	0.544286	0.553276	0.559558	0.789178	0.53378	0.786918	0.595266	0.533059	0.832491	1.17765	0.734605	0.720113	0.766188	0.733016	0.723331	0.788736	0.606469	0.688692	0.539004	0.601099	0.646441	0.813623	0.533119	0.801326	0.541684	0.678216	0.61276	0.82455	0.745658	0.78143	0.607433	0.627778	0.732091	0.527215	0.505436	0.578286	0.54215	0.852689	0.555017	0.794553
0.540404	0.725878	0.809656	0.575916	0.602549	0.485404	0.572808	0.645709	0.547948	0.506399	0.750814	0.923844	0.565396	0.787927	0.675974	0.621174	0.837788	0.912377	0.816297	0.732783	0.739894	0.586157	0.69863	0.686066	0.554312	0.692504	0.59063	0.592766	0.585431	0.639247	0.523729	0.740489	0.571255	0.605314	0.778263	0.830775	0.607368	0.789904	0.636314	0.826806	0.731951	0.647035	0.536123	0.541616	0.613445	0.826138	0.774594	0.531869
0.702518	0.686604	0.7955	0.56264	0.832599	0.649468	0.567012	0.673716	0.762236	0.570207	0.510877	0.776097	0.605321	0.817288	0.589748	0.567359	0.836688	1.10275	0.888657	0.717999	0.696245	0.670965	0.681337	0.579342	0.571658	0.686866	0.526055	0.503244	0.722039	0.688294	0.567024	0.664361	0.555635	0.732679	0.514745	0.789405	0.657273	0.764629	0.572913	0.745062	0.790056	0.562897	0.533384	0.6473	0.571102	0.858741	0.540642	0.489176
0.519239	0.65059	0.655547	0.754439	0.829839	0.4904	0.618202	0.708976	0.785085	0.559809	0.521796	0.855627	0.604441	0.714155	0.502436	0.497258	0.845525	0.951073	0.721389	0.722968	0.694689	0.547385	0.716687	0.739548	0.636435	0.667863	0.689423	0.503922	0.57797	0.788715	0.606155	0.703027	0.604124	0.738687	0.742248	0.72021	0.724845	0.744603	0.522954	0.640379	0.853247	0.515526	0.483539	0.613868	0.740193	0.83541	0.536499	0.565856
0.557001	0.551154	0.780185	0.647907	0.785317	0.732409	0.524642	0.678799	0.567649	0.6223	0.540377	0.899101	0.485762	0.772229	0.640226	0.58221	0.797933	0.924264	0.719996	0.663802	0.572127	0.509593	0.768312	0.615543	0.623903	0.745629	0.918338	0.654171	0.612513	0.804795	0.615055	0.813336	0.637116	0.549508	0.789871	0.799041	0.574546	0.830304	0.593148	0.606342	0.750323	0.555792	0.551988	0.616455	0.64533	0.85178	0.531596	0.542458
0.560893	0.54105	0.838581	0.50862	0.826632	0.495396	0.529405	0.762708	0.498767	0.549541	0.64147	0.736245	0.688808	0.808444	0.57872	0.530506	0.685044	0.816309	0.676746	0.774996	0.716059	0.521169	0.635565	0.543978	0.542885	0.736947	0.866995	0.732881	0.593043	0.783606	0.562287	0.780293	0.702668	0.706063	0.761402	0.934629	0.545678	0.845294	0.488834	0.725383	0.799327	0.688905	0.773289	0.495819	0.526102	0.740249	0.511185	0.485574
0.544176	0.776998	0.803105	0.624977	0.783397	0.53976	0.50828	0.878139	0.554402	0.564267	0.764976	0.602587	0.657399	0.892796	0.578963	0.560707	0.708913	0.961139	0.741335	0.714357	0.620163	0.547683	0.77299	0.655808	0.544274	0.812087	0.79443	0.741074	0.633556	0.703854	0.852932	0.824386	0.562232	0.73463	0.680007	0.821789	0.665873	0.991221	0.624328	0.602763	0.866716	0.525073	0.654443	0.495627	0.564712	0.808184	0.573472	0.570016
0.636585	0.742154	0.768045	0.563617	0.784817	0.611635	0.617801	0.733937	0.690713	0.553383	0.609121	0.761571	0.513613	0.785187	0.570373	0.655736	0.867709	0.852973	0.820487	0.664322	0.64695	0.708114	0.754311	0.611544	0.585841	0.617067	0.764143	0.599514	0.606992	0.669496	0.795904	0.759526	0.548099	0.583501	0.753893	0.836512	0.927094	0.92383	0.632468	0.911298	0.817388	0.832524	0.642095	0.64644	0.718168	0.742608	0.641914	0.585843
0.488134	0.662171	0.761444	0.63484	0.7749	0.717672	0.595816	0.742564	0.605858	0.511334	0.791667	0.623089	0.547138	0.754905	0.884037	0.690624	0.681746	0.829484	0.829827	0.770803	0.702878	0.845175	0.712054	0.599859	0.637449	0.662464	0.653037	0.515958	0.646919	0.68374	0.743242	0.873308	0.568141	0.592903	0.854371	0.779539	0.783761	0.803477	0.61897	0.773616	0.879817	0.810318	0.765764	0.689164	0.751901	0.736055	0.565863	0.676195
0.648329	0.657191	1.03769	0.48373	0.782153	0.508143	0.570004	0.708082	0.558042	0.729122	0.548188	0.893623	0.573893	0.528733	0.74184	0.53258	0.667239	0.86747	0.681624	0.720535	0.767758	0.753541	0.70557	0.643639	0.735694	0.696027	0.693834	0.551041	0.657962	0.590942	0.786301	0.780206	0.571476	0.591922	0.621098	0.793642	0.795568	0.765484	0.622511	0.550313	0.779138	0.773137	0.827237	0.577182	0.626529	0.758331	0.633009	0.667389
0.574457	0.623103	0.685444	0.535153	0.854265	0.700719	0.551913	0.782669	0.593294	0.562052	0.573553	0.717799	0.557537	0.733888	0.759047	0.549117	0.73627	0.90582	0.776385	0.761873	0.716939	0.574057	0.63703	0.78374	0.743944	0.712334	0.701067	0.575045	0.688693	0.679497	0.742589	0.954047	0.567743	0.643664	0.488196	0.770161	0.735585	0.798331	0.638468	0.674023	0.865551	0.554042	0.646753	0.758986	0.733419	0.633982	0.532644	0.63427
0.542396	0.716808	0.671291	0.499744	0.891006	0.609991	0.695692	0.765314	0.796535	0.580309	0.686004	0.805177	0.636423	0.616063	0.864965	0.600253	0.645403	0.826452	0.748348	0.761187	0.709648	0.633108	0.692933	0.843741	0.62469	0.712275	0.757841	0.677829	0.580239	0.711741	0.663584	0.638247	0.503809	0.589328	0.496613	0.769963	0.812248	0.899102	0.611023	0.604568	0.934926	0.515891	0.741889	0.67722	0.795517	0.65927	0.601125	0.839951
0.591769	0.570227	0.751283	0.574283	0.77699	0.555784	0.663751	0.7857	0.614226	0.700996	0.579541	0.761612	0.605551	0.533066	0.857134	0.604424	0.736217	0.989356	0.732639	0.73729	0.776971	0.586522	0.68787	0.741555	0.59857	0.837374	0.770477	0.675948	0.606881	0.721777	0.804193	0.845634	0.613151	0.576925	0.536954	0.627535	0.815091	0.688373	0.536631	0.611873	0.842632	0.718662	0.768643	0.589366	0.695771	0.644295	0.536464	0.81963
0.532466	0.609372	0.737645	0.629664	0.751021	0.73221	0.66178	0.698244	0.586364	0.708486	0.580709	0.819748	0.617023	0.657905	0.710402	0.657218	0.802269	0.804186	0.851434	0.764204	0.725471	0.555466	0.759887	0.772316	0.699429	0.67998	0.843214	0.502174	0.678836	0.688958	0.72724	0.894126	0.535714	0.830206	0.671247	0.803852	0.85489	0.744288	0.558176	0.637458	0.820983	0.63717	0.750832	0.618664	0.568296	0.656892	0.549288	0.886333
0.62476	0.755222	0.843698	0.618469	0.84102	0.688235	0.815379	0.683308	0.524135	0.71425	0.704313	0.70144	0.588134	0.709109	0.793551	0.683608	0.726432	0.796883	0.881835	0.781475	0.793932	0.565865	0.725973	0.816892	0.562338	0.707105	0.819309	0.534514	0.717759	0.629447	0.563428	0.882426	0.555926	0.77	0.539509	0.706616	0.890756	0.658851	0.690803	0.554824	0.852584	0.558434	0.713618	0.517367	0.782074	0.708768	0.578478	0.769354
0.567072	0.594102	0.73289	0.524658	0.781656	0.633005	0.799586	0.750949	0.594795	0.52643	0.793672	0.566096	0.591479	0.506645	0.73213	0.687702	0.738008	0.874018	0.785068	0.711161	0.806673	0.539014	0.643231	0.929023	0.531525	0.631897	0.772041	0.628104	0.532571	0.771931	0.605527	0.638827	0.469726	0.60697	0.539526	0.786546	0.751319	0.783373	0.872226	0.6488	0.842992	0.676099	0.766177	0.558689	0.786881	0.833381	0.496819	0.777653
0.565207	0.671815	0.562179	0.586927	0.775746	0.611781	0.566877	0.829966	0.631677	0.831524	0.560936	0.607556	0.527407	0.755418	0.73679	0.645092	0.713519	0.859939	0.825567	0.62114	0.727907	0.524072	0.713226	0.708219	0.56626	0.808351	0.786773	0.549939	0.688663	0.714229	0.668203	0.77223	0.544438	0.700968	0.652204	0.795079	0.759036	0.747954	0.550383	0.75153	0.920078	0.575698	0.900871	0.657329	0.677652	0.808514	0.659474	0.624246
0.542649	0.594897	0.572787	0.816722	0.764393	0.583167	0.52963	0.664908	0.542121	0.673761	0.569165	0.749809	0.498753	0.683862	0.938072	0.648449	0.763403	0.854941	0.687599	0.725962	0.60813	0.595886	0.76266	0.728025	0.527771	0.684321	0.72751	0.509791	0.605126	0.745527	0.547064	0.615595	0.515468	0.651403	0.627321	0.765236	0.723495	0.572702	0.681645	0.6722	0.779886	0.550867	0.922273	0.62015	0.5945	0.670084	0.507362	0.607154
0.587047	0.540081	0.609474	0.629615	0.777274	0.601127	0.51742	0.732476	0.647727	0.683337	0.611642	0.721938	0.514681	0.704284	0.700913	0.713467	0.735225	0.797228	0.840848	0.739017	0.738539	0.695637	0.668944	0.611014	0.655319	0.681307	0.790588	0.594839	0.567242	0.67664	0.563646	0.740541	0.524595	0.678478	0.605151	0.905365	0.856348	0.626683	0.503504	0.601311	0.799043	0.495316	0.756277	0.556119	0.746468	0.728235	0.522948	0.537819
0.528153	0.63013	0.54365	0.556504	0.768802	0.515616	0.765938	0.768118	0.599926	0.649282	0.602953	0.742207	0.73678	0.618205	0.755597	0.814729	0.699157	0.694681	0.821724	0.815551	0.717987	0.69081	0.730034	0.791277	0.748341	0.691153	0.876131	0.635396	0.689568	0.804271	0.559012	0.791168	0.606209	0.652696	0.540806	0.714555	0.819247	0.600154	0.546719	0.614563	0.834711	0.578559	0.856864	0.60608	0.75395	0.660134	0.637333	0.705666
0.539635	0.535092	0.695884	0.578724	0.777979	0.694803	0.735528	0.79926	0.708052	0.655418	0.616298	0.942114	0.57598	0.516388	0.913738	0.776799	0.762916	0.809663	0.930964	0.778166	0.75658	0.557219	0.669008	0.691085	0.803331	0.63261	0.717575	0.903984	0.647423	0.710775	0.556384	0.724621	0.570906	0.796058	0.537652	0.676174	0.869357	0.638418	0.577668	0.61146	0.771891	0.780045	0.79022	0.574566	0.6959	0.725398	0.575641	0.885712
0.589741	0.512188	0.537184	0.548049	0.869085	0.731787	0.79248	0.821411	0.797173	0.641278	0.538922	0.8254	0.51888	0.643529	0.743621	0.748838	0.803561	0.900674	0.792636	0.685974	0.682353	0.569198	0.748915	0.680958	0.692427	0.779267	0.94064	0.660145	0.821622	0.787535	0.543228	0.777275	0.540987	0.784456	0.626312	0.787415	0.707931	0.552025	0.587896	0.63847	0.896318	0.592208	0.855274	0.527823	0.822543	0.697559	0.618092	0.742781
0.530512	0.706902	0.527937	0.519388	0.527625	0.800489	0.818432	0.78415	0.736248	0.643189	0.860316	0.785099	0.574666	0.532937	0.781656	0.811028	0.897916	0.835672	0.846186	0.720906	0.729903	0.566095	0.659995	0.881393	0.655082	0.80122	0.827894	0.631712	0.838721	0.673702	0.65134	0.809208	0.572379	0.611618	0.711817	0.69651	0.758222	0.647137	0.774189	0.592317	0.806314	0.619874	0.720787	0.653819	0.777116	0.731271	0.624193	0.544834
0.615955	0.707007	0.620452	0.537965	0.745256	0.766173	0.830559	0.831377	0.734944	0.748333	0.986432	0.763101	0.659487	0.609428	0.78898	0.671159	0.722594	0.976896	0.810362	0.776499	0.720502	0.800807	0.675065	0.769978	0.560628	0.867305	0.805718	0.650309	0.53296	0.74383	0.563028	0.69663	0.561316	0.74523	0.516755	0.668113	0.723702	0.657643	0.542717	0.494975	0.683158	0.59813	0.746401	0.586837	0.80876	0.776038	0.521255	0.572769
0.642812	0.656811	0.554431	0.561252	0.796996	0.731515	0.723784	0.764149	0.604268	0.634479	0.79624	0.753042	0.736409	0.679795	0.662776	0.770354	0.817204	0.870688	1.01328	0.756127	0.818913	0.568366	0.661855	0.842979	0.535476	0.63936	0.888233	0.546342	0.624303	0.748417	0.542489	0.818974	0.525963	0.779912	0.637325	0.849233	0.687991	0.69788	0.539142	0.753578	0.823981	0.531316	0.736043	0.731301	0.801135	0.653342	0.51036	0.631724
0.509733	0.630243	0.59156	0.584517	0.676821	0.892255	0.562049	0.756351	0.634177	0.531172	0.956403	0.808504	0.627925	0.712702	0.665369	0.617662	0.729551	0.640238	1.01715	0.752545	0.633166	0.610736	0.808955	0.835006	0.704385	0.734373	0.908536	0.52712	0.57958	0.75992	0.543161	0.73644	0.516226	0.605102	0.497584	0.791475	0.768145	0.868274	0.830669	0.751475	0.759466	0.726904	0.793855	0.5156	0.817778	0.665454	0.527219	0.831865
0.585642	0.716453	0.631856	0.545369	0.682845	0.866464	0.562586	0.781574	0.557754	0.652582	0.804091	0.76494	0.588555	0.590048	0.649455	0.834001	0.801534	0.603352	1.14938	0.829954	0.677278	0.711677	0.726639	0.87235	0.54039	0.721358	0.871573	0.565344	0.565782	0.720132	0.577196	0.757792	0.548559	0.626384	0.525135	0.731609	0.749479	0.924098	0.716281	0.878941	0.761737	0.615522	0.824382	0.628067	0.797349	0.752766	0.522566	0.67137
0.534488	0.636397	0.665988	0.590307	0.520144	0.820595	0.709773	0.674708	0.586766	0.630193	0.558997	0.642836	0.79368	0.555849	0.534754	0.810741	0.634504	0.777382	0.944311	0.901281	0.637544	0.564475	0.793483	0.805755	0.525999	0.740874	0.854786	0.70082	0.639584	0.768604	0.533627	0.933159	0.567517	0.604832	0.566628	0.759714	0.749451	0.675113	0.558794	0.823825	0.872492	0.593142	0.790649	0.561422	0.7735	0.68739	0.697864	0.727213
0.53829	0.59274	0.606163	0.502649	0.621678	0.732978	0.773938	0.673233	0.599056	0.63077	0.657147	0.637277	0.670051	0.684759	0.590701	0.602132	0.685196	0.570065	1.04787	0.839899	0.60494	0.823872	0.705321	0.826078	0.569719	0.682042	0.83096	0.819028	0.573447	0.6341	0.565602	0.81922	0.827504	0.655715	0.576823	0.794757	0.790454	0.555333	0.639378	0.735214	0.81958	0.79139	0.866008	0.536597	0.771904	0.78417	0.717182	0.601983
0.535185	0.579567	0.720231	0.547364	0.693603	0.856932	0.713505	0.79843	0.565158	0.590116	0.833879	0.859826	0.754939	0.539517	0.677049	0.835065	0.683657	0.697156	1.07848	0.797902	0.687547	0.711763	0.691597	0.820566	0.555026	0.657817	0.742212	0.486005	0.57308	0.754132	0.605682	0.786127	0.732724	0.675152	0.569103	0.850533	0.715932	0.579007	0.661054	0.757525	0.707819	0.788976	0.703743	0.582816	0.76026	0.756288	0.519066	0.592277
0.519519	0.682601	0.716063	0.618232	0.780586	1.0262	0.837432	0.768634	0.566136	0.690487	0.744263	0.839928	0.561123	0.53174	0.836044	0.81245	0.665964	0.537584	1.03982	0.785214	0.69783	0.573572	0.60485	0.86865	0.574329	0.745952	0.883203	0.772002	0.6595	0.733953	0.602078	0.8012	0.528334	0.535471	0.689316	0.710852	0.787789	0.5265	0.693932	0.619696	0.768237	0.659628	0.808843	0.612532	0.82088	0.627577	0.502913	0.60261
0.543905	0.623122	0.762088	0.514299	0.668735	0.731704	0.783537	0.71751	0.527155	0.688096	0.538052	0.777606	0.538293	0.756041	0.663452	0.814326	0.650741	0.722463	1.09602	0.909987	0.751725	0.60216	0.653252	1.09707	0.568588	0.705667	0.765928	0.583328	0.781625	0.640917	0.778589	0.711904	0.57217	0.696476	0.563164	1.04995	0.835066	0.691955	0.618109	0.53472	0.79387	0.618563	0.810033	0.502854	0.799304	0.718893	0.569293	0.628192
0.592016	0.558328	0.792836	0.552866	0.753925	0.829503	0.623516	0.746461	0.575252	0.586084	0.634707	0.722292	0.587922	0.745359	0.597912	0.656451	0.743621	0.564789	0.980253	0.900504	0.621555	0.626616	0.834582	0.969238	0.721674	0.649778	0.848284	0.793315	0.769327	0.859323	0.617114	0.69283	0.571264	0.769677	0.509406	0.663431	0.638925	0.802857	0.581946	0.801746	0.783209	0.77365	0.857514	0.575081	0.806706	0.658152	0.595188	0.64595
0.538992	0.530341	0.782037	0.497488	0.818233	0.723734	0.624662	0.85558	0.577764	0.65056	0.770849	0.889319	0.548069	0.617507	0.684185	0.575907	0.6965	0.832731	1.03641	0.695859	0.738833	0.503566	0.733269	0.871748	0.501888	0.639615	0.86168	0.752987	0.769378	0.84822	0.501171	0.718338	0.536766	0.759869	0.488037	0.85286	0.853451	0.630077	0.73637	0.573767	0.724266	0.517384	0.808438	0.585123	0.820511	0.706974	0.624066	0.611101
0.595971	0.688479	0.761203	0.504628	0.694539	0.694908	0.791229	0.68451	0.527969	0.58964	0.53741	0.678884	0.518956	0.70183	0.854858	0.655041	0.675189	0.75815	1.03101	0.667867	0.839856	0.522088	0.625252	0.775334	0.799524	0.660334	0.701335	0.549712	0.762468	0.860763	0.713721	0.734936	0.593293	0.771923	0.517419	0.634165	0.882827	0.588203	0.508463	0.565892	0.749185	0.787308	0.76522	0.50516	0.811809	0.680857	0.529973	0.660775
0.627277	0.545951	0.710456	0.635456	0.540053	0.787851	0.739723	0.709065	0.591188	0.761481	0.586664	0.837793	0.518286	0.795022	0.782932	0.571866	0.827727	0.660615	1.04992	0.816989	0.703948	0.722188	0.818537	0.907448	0.796138	0.701974	0.704145	0.533455	0.702499	0.813944	0.544223	0.766932	0.500637	0.773696	0.550815	0.76723	0.914767	0.640275	0.563423	0.533468	0.659403	0.750578	0.567994	0.506163	0.825739	0.68731	0.593506	0.74707
0.605357	0.525983	0.761061	0.527615	0.508752	0.82738	0.721345	0.732532	0.65089	0.653823	0.572925	0.818402	0.57157	0.715969	0.890758	0.548463	0.747928	0.888133	1.10112	0.758561	0.705824	0.524717	0.800123	0.84992	0.506292	0.686161	0.867534	0.805941	0.573338	0.744304	0.596936	0.84169	0.495768	0.876541	0.580677	0.806728	0.837301	0.588345	0.578439	0.787573	0.820652	0.663479	0.737194	0.585492	0.689547	0.813141	0.549181	0.863729
0.605203	0.490563	0.549579	0.490322	0.624764	0.873357	0.780042	0.672092	0.573489	0.594554	0.666971	0.794951	0.624502	0.623691	0.892279	0.769945	0.738437	0.671976	1.13422	0.780048	0.820477	0.586563	0.733577	0.884598	0.586344	0.662611	0.738718	0.800307	0.605857	0.840162	0.683649	0.791009	0.587593	0.716934	0.57744	0.724675	0.810558	0.588081	0.64244	0.696099	0.520796	0.596292	0.826681	0.60413	0.714306	0.784603	0.540783	0.884051
0.536264	0.691962	0.757325	0.573733	0.725928	0.886479	0.78408	0.757396	0.518463	0.691526	0.800285	0.905618	0.548914	0.724333	0.708694	0.640757	0.743811	0.644377	1.1323	0.672655	0.696938	0.580352	0.821822	0.804725	0.756696	0.700945	0.896071	0.592466	0.54753	0.774773	0.601917	0.716719	0.548728	0.787221	0.528826	0.655316	0.824545	0.60227	0.620342	0.700578	0.673629	0.80252	0.806373	0.750399	0.692467	0.640105	0.535038	0.709438
0.635659	0.586031	0.694293	0.629499	0.846558	0.766746	0.764762	0.672407	0.584938	0.663672	0.56694	0.872495	0.642142	0.736889	0.780292	0.75115	0.747184	0.554109	1.0989	0.675773	0.706183	0.574416	0.707798	0.890931	0.737429	0.616485	0.860348	0.53524	0.493553	0.708252	0.590165	0.604118	0.502021	0.722339	0.521501	0.784665	0.893817	0.616987	0.519243	0.663329	0.583712	0.872309	0.824061	0.50309	0.719622	0.539567	0.488702	0.66818
0.733282	0.778032	0.879942	0.619437	0.5986	0.764307	0.678498	0.749159	0.485674	0.733395	0.597583	0.881048	0.688923	0.696984	0.557876	0.783886	0.693292	0.730949	1.07882	0.774794	0.760491	0.561485	0.733475	0.871763	0.5425	0.720515	0.892085	0.812623	0.652452	0.734284	0.678209	0.728266	0.499389	0.590457	0.693299	0.772369	0.866927	0.867332	0.587859	0.564114	0.643823	0.74868	0.814122	0.520319	0.952993	0.695644	0.509457	0.691305
0.568033	0.713965	0.692585	0.562583	0.719714	0.735377	0.855716	0.712425	0.512174	0.683488	0.857604	0.876794	0.667745	0.746531	0.600813	0.591045	0.725799	0.759827	1.03669	0.725488	0.789511	0.656063	0.817717	0.774149	0.657843	0.702683	0.836	0.743486	0.549707	0.694821	0.568208	0.706326	0.480188	0.770213	0.635999	0.775244	0.902246	0.696167	0.644691	0.767333	0.562855	0.813916	0.813719	0.543058	0.782265	0.685288	0.48206	0.721475
0.58604	0.761814	0.74375	0.482595	0.874125	0.740048	0.859442	0.741358	0.550204	0.629055	0.594542	0.810347	0.555068	0.616496	0.671789	0.716196	0.818962	0.972972	1.10665	0.815758	0.837013	0.617983	0.78148	0.784838	0.533397	0.703624	0.834394	0.592104	0.574503	0.792663	0.550034	0.60365	0.526503	0.682433	0.676824	0.802455	0.930426	0.537172	0.569883	0.794891	0.52175	0.780065	0.758293	0.646114	0.772803	0.686331	0.553463	0.660162
0.601855	0.682146	0.710178	0.526745	0.792349	0.74948	0.852905	0.72876	0.676589	0.546629	0.5852	0.817829	0.708532	0.609517	0.616843	0.640248	0.712958	0.787279	1.10197	0.748255	0.741924	0.517327	0.652045	0.750723	0.639346	0.705152	0.716154	0.902047	0.565185	0.758806	0.580358	0.731329	0.582727	0.662286	0.70904	0.744507	0.839831	0.654026	0.679654	0.805144	0.611241	0.603682	0.82679	0.607329	0.768922	0.64976	0.508118	0.859367
[truncated: 803 more rows]

## Sheet: Fig4C and FigS7E
q	I		model fit I		ab initio fit
0.01254	27.0563	1.75384	25.9682		25.9682
0.0131	25.4488	1.55591	25.7435		25.7522
0.01366	24.9456	1.45006	25.5185		25.5288
0.01422	25.5149	1.34902	25.2939		25.298
0.01477	25.1222	1.33169	25.0693		25.0645
[truncated: 695 more rows]

## Sheet: Fig4D and FigS7F
q	I		model fit I		ab initio fit
[truncated: 700 more rows]

[truncated: 11 more sheets: Fig5C, FigS2D, FigS5B, FigS5C, FigS5D, FigS7A, FigS7B, FigS7C, FigS7D, FigS11A, FigS11B]
